# Supplementary material for: Association of coincident self-reported mental health problems and alcohol intake with all-cause and cardiovascular disease mortality: A Norwegian pooled population analysis
Source: PLoS Med. 2020 Feb 3;17(2):e1003030. doi: 10.1371/journal.pmed.1003030 (PMC6996806; doi:10.1371/journal.pmed.1003030)
Supplement: S2 Text — (TXT) [file pmed.1003030.s011.txt]

                 # HI! PRESS "ALT+O" to condense script in Rstudio

########### RUN   ====
### INTRO====
# There is overlap between health surveys and some participants took part in >1 survey.
# They are difficult to separate. Merging requires thought on how to handle the issue

### PACKAGES
#Package "foreign" to open SPSS files in R. PSYCH for describe. Car for recode. SURVIVAL FOR SURVIVAL. STARGAZER FOR TABLES. AND GOD HIMSELF.
library(foreign) 
library(psych)
library(car)
library(survival)
library(stargazer)
library(Hmisc)

### FUNCTIONS
# Removes duplicated running numbers within  data set
dupes = function(x) { x = subset(x, duplicated(lopenr_16)=="FALSE") ; x }

# Creates numerical running number
lnr = function(x) { x$lnr =as.numeric(gsub("A","", x$lopenr_16), by=x$lopenr_16) ; x } 

########### MERGE HEALTH SURVEYS ====
### COHORT OF NORWAY====
# Read data set ; remove duplicates ; create survey id
CONOR =  as.data.frame( read.spss("Conor.sav")) 
nrow(CONOR); CONOR = dupes(CONOR) ; nrow(CONOR) ; CONOR$surveyCON = as.character("conor") ; names(CONOR)
CONOR = subset (CONOR, CONSENT_COMBINED_CO==1, select=c(lopenr_16,us, surveyCON, predikert_us_mnd_del2, aid_MARITAL_STATUS_CO, DAY_SURVEY_CO,  YEAR_SURVEY_CO, SEX_CO, AGE_CO,YEAR_BORN_CO, EDUCATION_CO,EDUCATION_YEARS_CO,
                                                        CHILDREN_CO,PREGNANT_CO, WAIST_CO, HIP_CO,HEIGHT_CO,WEIGHT_CO, 
                                                        CHOLESTEROL_CO, TRIGLYCERIDES_CO,GLUCOSE_CO,HDL_CO, 
                                                        ALCOHOL_TIMES_L_YEAR_CO,ALCOHOL_TIMES_CO,ALCOHOL_CONSUMPTION_CO,BEER_GLASSES_CO,WINE_GLASSES_CO,SPIRITS_GLASSES_CO,
                                                        ALCOHOL_GLASSES_L_YEAR_CO,ALCOHOL_GLASSES_24H_CO,BEER_CO,WINE_CO,SPIRITS_CO,TEETOTALLER_CO,
                                                        SYSBP2_CO, SYSBP3_CO, DIABP2_CO, DIABP3_CO, HR2_CO, HR3_CO, 
                                                        PHYS_ACT_LEISURE_LIGHT_CO, PHYS_ACT_LEISURE_HARD_CO,PHYS_ACT_LEISURE_CO, SMOKE_ROOMS_HOURS_CO, SMOKE_HOME_CHILD_CO,SMOKE_LIVE_TOGETHER_A20_CO,SMOKE_DAILY_NOW_CO,SMOKE_DAILY_NOW_OR_EVER_CO,CIGARETTES_CO,                
                                                        CIGAR_CO,PIPE_CO,SMOKE_STOP_TIME_CO,CIGARETTES_NUMBER_CO,SMOKE_START_AGE_CO,SMOKE_YEARS_CO, 
                                                        NERVOUS_CO, ANXIOUS_CO,CALM_CO,IRRITABLE_CO,HAPPY_CO,DEPRESSED_CO,LONELY_CO, PSYCHOLOGICAL_PROBLEMS_CO,FIBROMYALGIA_CO,WHIPLASH_CO, TRANQUILIZERS_4WEEKS_CO,ANTIDEPRESSANTS_4WEEKS_CO,
                                                        HEART_ATTACK_CO, ANGINA_CO, STROKE_CO, ASTHMA_CO, DIABETES_CO, HEALTH_STATUS_CO,SLEEPLESS_FREQ_CO , SLEEPLESS_WORK_CO,
                                                        LIPID_LOWERING_DRUGS_CO,BP_TREATMENT_CO,  COUGH_SPUTUM_CO,COUGH_DAILY_3MTH_CO,BRONCHITIS_CO,  HEART_DISEASE_RELATIVES_CO,MENOPAUSE_AGE_CO,                        
                                                        WORK_SIT_PAID_WORK_CO, WORK_SIT_FT_HOUSEWORK_CO,WORK_SIT_U_EDUCATION_CO,WORK_SIT_UNEMPLOYED_CO,WORK_HOURS_WEEK_CO,PAID_WORK_CO,
                                                        SICK_LEAVE_CO,PENSION_CO, REHABILITATION_CO,DISABILITY_PENSION_CO,UNEMPLOYMENT_BENEFIT_CO,SOCIAL_WELFARE_CO,WORK_SHIFT_CO))

table(CONOR$NERVOUS_CO, CONOR$us)   # Exclude Oslo2, MoroII and I-hubro. 

CONOR$select = ifelse(CONOR$us == 'Oslo 2' | CONOR$us == 'MoRo II' | CONOR$us == 'Innvandrer-HUBRO', 1,0) ; table(CONOR$select)

CONOR = subset(CONOR, select==0)

### AGE 40 PROGRAM ====
            # SELECT 94-99 [skjema 3 and 4] and desired variables
A40P =  as.data.frame( read.spss("A40P.sav")) ; A40P$survey40 = as.character("A40P")
A40P = subset(A40P, skjema=="1994-97" | skjema=="1997-99", select=c( lopenr_16, survey40, usmnd, usaar, periode, usstart,mott,skjema, fmnd, faar, kjonn, sstand_aid,         
                                   hjinf,angina,hjslag,diabetes,bltrykk_1, astma,   
                                   f_hjinf,   hoste,oppspytt, mosjon, l_aktiv, h_aktiv, hoyde, vekt, bmi, midje,hofte, 
                                   systol_2, systol_3,   diasto_2, diasto_3, puls_2, puls_3,  smaltid, kolenz, trienz,hdl, glukose,hdlkol, 
                                   avholdmk,alkomnd,ol_mngd,vin_mngd,brv_mngd,  
                                   nervos,angst,trygg,irritert,gladopti,nedfor,ensom,egohelse, bltrykk_2,kol_senk,
                                   svb_royk, ikke_rktp4,
                                   roykfromp3, signaap3, rsigarp3, rpipep3, roykslutp3, sigfrap3, sigtilp3, roykaldp3, aarroyktp3,
                                   roykfromp4, signaap4, rsigarp4, rpipep4, roykslutp4, sigfrap4, sigtilp4, roykaldp4, aarroyktp4, 
                                   arbtrygd,ufpensj, arbakt,husmor,syketrgd,attforng, skarbeid, ald_frem))
nrow(A40P) ; A40P = dupes(A40P) ; nrow(A40P) 
    

### MERGE THEM TOGETHER ====

COHORT = merge(CONOR, A40P, all=TRUE, by="lopenr_16")

nrow(CONOR) + nrow(A40P) ; nrow(COHORT)
nrow(CONOR) + nrow(A40P) - nrow(COHORT)


               

########### REGISTRY DATA  ====
### CAUSE OF DEATH REGISTRY====
DEATH = as.data.frame( read.spss("DEATH.sav")) ; nrow(DEATH) ; DEATH = dupes(DEATH) ; nrow(DEATH) ; names(DEATH)
DEATH = DEATH[ , c(
                   "lopenr_16","DODSTIDSPUNKT", "DODSSTED_K_num", "EU_SHORTLIST_2012_K_num", "avledet_ICD_epoke", "avledet_CVD",
                   "avledet_CVD", "avledet_CVD_CHD", "avledet_CVD_Cerbov")]
COHORT = merge(x=COHORT, DEATH, all.x =TRUE, by="lopenr_16") 
 
### NORWEGIAN EDUCATION REGISTRY  ====
EDU  = as.data.frame( read.spss("EDUCATION.sav")) ; EDU  = dupes(EDU) ; names(EDU)
EDU = EDU[, c("lopenr_16", "BU_2012")]
COHORT = merge(x=COHORT, EDU, all.x =TRUE, by="lopenr_16") 

### DEMOGRAPHY DATA FROM STATISTICS NORWAY ====
DEMO = as.data.frame( read.spss("DEMOGRAPHY.sav")) ; DEMO = dupes(DEMO) ; names(DEMO)
names(DEMO)[names(DEMO) == 'faar'] <- 'faarDEMO'
names(DEMO)[names(DEMO) == 'fmnd'] <- 'fmndDEMO'
COHORT = merge(x=COHORT, DEMO, all.x =TRUE, by="lopenr_16") 


########### DATA CLEANING, DEFINING OF VARIABLES, PREPARING OF VARIABLES BEFORE HARMONISATION ACROSS SURVEYS =====
# THE HEALTH SURVEYS  DIFFERED IN HOW THEY ASKED QUESTIONS
# THERE WERE ALSO PEOPLE WHO ATTENDED MORE THAN ONE SURVEY
# THE DATA IS ARRANGED ON PERSON-LEVEL (LOPENR_16 IS THE DUMMY ID), BUT AN INDIVIDUAL MAY HAVE A SMOKING VARIABLE FROM 
# A SURVEY IN CONOR AND A SMOKING VARIABLE FROM A SURVEY IN THE AGE 40 PROGRAM. 

# THE AIM IS TO MAKE A SINGLE COHORT, BUT WE NEED TO BE CAREFUL AND AVOID MIXING VARIABLES FROM DIFFERENT SURVEYS
# WE THEREFORE CLEAN THE DATA FOR EACH SURVEY, AND AFTER, WE SELECT THE STUDY POPULATION
### BASIC VARIABLES ==== 
raw$studyCON <- recode(raw$us, "1='TROMSO4';2='HUNT2';3='HUSK';4='HUBRO';5='OPPHED';6='TROMSO5';7='Rest-Troms';8='Rest-Finn';9='Oslo2';10='MoRo2';11='I-HUBRO'")
raw$study40 <- recode(raw$skjema, "'1994-97'='Age40P94-97'; '1997-99'='Age40P97-99'; else=NA")

# DATE BIRTH
raw$fdate = as.Date(paste((raw$faarDEMO), raw$fmndDEMO, 15, sep="-"), format = "%Y-%m-%d")

# DATE SURVEY
raw$usmndCON1 <- recode(raw$predikert_us_mnd_del2, "-3=NA; 15=NA")
raw$usdateCON1 <-as.Date(paste(raw$YEAR_SURVEY_CO, raw$usmndCON1, raw$DAY_SURVEY_CO, sep="-"), format = "%Y-%m-%d")        
#Estimated month is impercise, thus some error among day 29,30,31. Workaround by subtracting -1 from month for relevant dates.
raw$usmndCON2 <- ifelse(is.na(raw$usdateCON1), yes=raw$usmndCON1-1, no=raw$usmndCON1)                               
raw$usdateCON <-as.Date(paste(raw$YEAR_SURVEY_CO, raw$usmndCON2, raw$DAY_SURVEY_CO, sep="-"), format = "%Y-%m-%d")             
raw$usdate40 <- as.Date(paste((1900+raw$usaar) , raw$usmnd,  15,  sep="-"), format = "%Y-%m-%d")   #A40P

raw$ageCON <- raw$AGE_CO
raw$age40 <- as.numeric((raw$usdate40 - raw$fdate)/365.25)

raw$sex <- recode(as.numeric(raw$kjoenn), "2=0; 1=1") # 0=W, 1=M

# MARITAL STATUS 1=unmarried/single, 2=married/registrated partner/sambo, 3=widower, 4=divorced(separated) 
# Health surveys do not identify "samboere" and might label them together with singles.
raw$msCON <- recode(as.numeric(raw$aid_MARITAL_STATUS_CO), "1=1; 2=2; 3=3; 4:5=4")                     
raw$ms40 <- recode(as.numeric(raw$sstand), "1=1; 2=2; 3=3; 4:5=4")                 


### MEAUREMENTS ====                   
raw$HEIGHT_CO <- recode(raw$HEIGHT_CO, "16.3=163")
raw$bmiCON <- raw$WEIGHT_CO/(raw$HEIGHT_CO/100)^2
raw$bmi40 <- raw$bmi


# BLOOD PRESSURE AND HEART RATE
# CONOR:  SYSBP2_CO, SYSBP3_CO, DIABP2_CO, DIABP3_CO, HR2_CO, HR3_CO                   
# COUNTY: u3syst2, u3syst3, u3dias2, u3dias3, u3bpuls2, u3bpuls3
# A40P:   systol_2, systol_3, diasto_2, diasto_3, puls_2, puls_3                       

# SYSTOLIC                                                                                         
raw$SYSBP2_CO[raw$SYSBP2_CO == 0] <- NA              
raw$SYSBP3_CO[raw$SYSBP3_CO == 0] <- NA 
raw$sysCON <- (raw$SYSBP2_CO + raw$SYSBP3_CO)/2                              
raw[is.na(raw[,"sysCON"]),"sysCON"] <- raw[is.na(raw[,"sysCON"]),"SYSBP2_CO"]
raw[is.na(raw[,"sysCON"]),"sysCON"] <- raw[is.na(raw[,"sysCON"]),"SYSBP3_CO"]

raw$sys40 <- (raw$systol_2 + raw$systol_3)/2                              
raw[is.na(raw[,"sys40"]),"sys40"] <- raw[is.na(raw[,"sys40"]),"systol_2"]
raw[is.na(raw[,"sys40"]),"sys40"] <- raw[is.na(raw[,"sys40"]),"systol_3"]


# DIASTOLIC
raw$DIABP2_CO[raw$DIABP2_CO == 0] <- NA              
raw$DIABP3_CO[raw$DIABP3_CO == 0] <- NA   
raw$diaCON <- (raw$DIABP2_CO + raw$DIABP3_CO)/2                              
raw[is.na(raw[,"diaCON"]),"diaCON"] <- raw[is.na(raw[,"diaCON"]),"DIABP2_CO"]
raw[is.na(raw[,"diaCON"]),"diaCON"] <- raw[is.na(raw[,"diaCON"]),"DIABP3_CO"]
raw$dia40 <- (raw$diasto_2 + raw$diasto_3)/2                              
raw[is.na(raw[,"dia40"]),"dia40"] <- raw[is.na(raw[,"dia40"]),"diasto_2"]
raw[is.na(raw[,"dia40"]),"dia40"] <- raw[is.na(raw[,"dia40"]),"diasto_3"]


# HEART RATE
raw$HR2_CO[raw$HR2_CO == 0] <- NA              
raw$HR3_CO[raw$HR2_CO == 0] <- NA     
raw$pulseCON <- (raw$HR2_CO + raw$HR3_CO)/2                              
raw[is.na(raw[,"pulseCON"]),"pulseCON"] <- raw[is.na(raw[,"pulseCON"]),"HR2_CO"]
raw[is.na(raw[,"pulseCON"]),"pulseCON"] <- raw[is.na(raw[,"pulseCON"]),"HR3_CO"]

raw$pulse40 <- (raw$puls_2 + raw$puls_3)/2                              
raw[is.na(raw[,"pulse40"]),"pulse40"] <- raw[is.na(raw[,"pulse40"]),"puls_2"]
raw[is.na(raw[,"pulse40"]),"pulse40"] <- raw[is.na(raw[,"pulse40"]),"puls_3"]


### HISTORY OF DISEASE ====

# AMI
raw$histamiCON <- recode(as.numeric(raw$HEART_ATTACK_CO), "1=0; 2:3=1")
raw$histami40 <- ifelse(as.numeric(raw$hjinf)<=1,1,0)

# ANGINA PECTORIS 
raw$histangCON <- recode(as.numeric(raw$ANGINA_CO), "1=0; 2:3=1")
raw$histang40 <- ifelse(as.numeric(raw$angina)<=1,1,0)

# SLAG 
raw$histslagCON <- recode(as.numeric(raw$STROKE_CO), "1=0; 2:3=1")
raw$histslag40 <- ifelse(as.numeric(raw$hjslag)==1,1,0)

# FAMILY HISTORY of MI/ANGINA
raw$familyCON <- recode(as.numeric(raw$HEART_DISEASE_RELATIVES_CO), "1=0; 2=1; 3=0")
raw$family40 <- ifelse(as.numeric(raw$f_hjinf)<=1,1,0)

# DIABETES
raw$diabetesCON <- recode(as.numeric(raw$DIABETES_CO), "1=0; 2:3=1")                
raw$diabetes40 <- ifelse(as.numeric(raw$diabetes)<=1,1,0)       

# HYPERTENSION    (Self-report of current treatment)
raw$htCON <- recode(as.numeric(raw$BP_TREATMENT_CO), "1:2=1; 3=0")        
raw$ht40 <- ifelse(as.numeric(raw$bltrykk_2)<=1,1,0)          

# STATINS         (for HU40 periode 3,4 i HU40 and CONOR us >4)
raw$statCON <- recode(as.numeric(raw$LIPID_LOWERING_DRUGS_CO),"1:2=1; 3=0") 
raw$stat40 <- ifelse(as.numeric(raw$kol_senk)<=1,1,0)            


### BLOOD MEASUREMENTS ====
# CHOLESTEROL   "Total cholesterol (mmol/l)"                                              
raw$colCON <- raw$CHOLESTEROL_CO                                
raw$col40 <- raw$kolenz                    

# TRIGLYCERIDES   "Triglycerides (mmol/l)" 
raw$triCON <- raw$TRIGLYCERIDES_CO                                        
raw$tri40 <- raw$trienz                                  

# HDL            "HDL cholesterol (mmol/l)" 
raw$hdlCON <- raw$HDL_CO                                   
raw$hdl40 <- raw$hdlkol                                        

### PHYSICAL ACTIVITY ====
#Physical activity  No data for Oslo2 (us=9)
#Exercise (mosjon)
raw$mosjCON <- as.numeric(raw$PHYS_ACT_LEISURE_CO)                                  

raw$mosj40 <- as.numeric(raw$mosjon)                      

#Intensity (CONOR us 4-11, not assessed in COUNTIES, all in A40P)
raw$fyshCON <- recode(as.numeric(raw$PHYS_ACT_LEISURE_HARD_CO), "NA=0")                                         
raw$fyslCON <- recode(as.numeric(raw$PHYS_ACT_LEISURE_LIGHT_CO), "1=10; 2=20; 3=30; 4=40; NA=0")                                    
raw$fysiCON <- raw$fyshCON + raw$fyslCON
raw$fysiCON <- recode(raw$fysiCON, "c(1,10,11,20,21,30,31,41)=1; c(2,22,32,40,42)=2; c(3,13,23,33,43)=3; c(4,14,24,34,44)=4; else=NA")
raw$fysh40 <- recode(as.numeric(raw$h_aktiv), "NA=0") ; table(raw$fysh40)                         
raw$fysl40 <- recode(as.numeric(raw$l_aktiv), "1=0; 2=10; 3=20; 4=30; 5=40; NA=0")   ; table(raw$fysl40)
raw$fysi40 <- raw$fysh40 + raw$fysl40
raw$fysi40 <- recode(raw$fysi40, "c(1,10,11,20,21,30,31,41)=1; c(2,22,32,40,42)=2; c(3,13,23,33,43)=3; c(4,14,24,34,44)=4; else=NA")
#Combined
raw$fysCON <- raw$mosjCON
raw[is.na(raw[,"fysCON"]),"fysCON"] <- raw[is.na(raw[,"fysCON"]),"fysiCON"]
raw$fys40 <- raw$mosj40
raw[is.na(raw[,"fys40"]),"fys40"] <- raw[is.na(raw[,"fys40"]),"fysi40"]

### SMOKING IN THE COHORT OF NORWAYN====

#CONOR
##First identify smokers by combining variables for smoking, cigarettes, pipe and cigar. 
#Secondly identify leftovers (NAs) who responded to another tobacco-related question.

    raw$fumeCON <- recode(as.numeric(raw$SMOKE_DAILY_NOW_CO), "1=0;2=1; NA=10")
    raw$siggCON <- recode(as.numeric(raw$CIGARETTES_CO), "1=0; 2=1; 3=0; NA=10")
    raw$pipeCON <- recode(as.numeric(raw$PIPE_CO), "1=0; 2=1; 3=0; NA=10")
    raw$cigarCON <- recode(as.numeric(raw$CIGAR_CO),"1=0; 2=1; 3=0; NA=10")
    raw$smokeCON <- raw$fumeCON + raw$siggCON + raw$pipeCON + raw$cigarCON
    raw$smokeCON <- recode(raw$smokeCON, "c(2,3,4,11,12,13,21,22,31)=1; c(10,20,30)=0;40=NA")                
    raw$SMOKE_YEARS_CO2 <- recode(raw$SMOKE_YEARS_CO, "0=0; else=NA")                                      # Leftovers
    raw$SMOKE_START_AGE_CO2 <- recode(raw$SMOKE_START_AGE_CO, "0=0; else=NA")
    raw$SMOKE_STOP_TIME_CO2 <- recode(raw$SMOKE_STOP_TIME_CO, "0=0; else=NA")
    raw$CIGARETTES_NUMBER_CO2 <- recode(raw$CIGARETTES_NUMBER_CO, "0=0; else=NA")                
    raw[is.na(raw[,"smokeCON"]),"smokeCON"] <- raw[is.na(raw[,"smokeCON"]),"SMOKE_YEARS_CO2"]
    raw[is.na(raw[,"smokeCON"]),"smokeCON"] <- raw[is.na(raw[,"smokeCON"]),"SMOKE_START_AGE_CO2"]
    raw[is.na(raw[,"smokeCON"]),"smokeCON"] <- raw[is.na(raw[,"smokeCON"]),"SMOKE_STOP_TIME_CO2"]
    raw[is.na(raw[,"smokeCON"]),"smokeCON"] <- raw[is.na(raw[,"smokeCON"]),"CIGARETTES_NUMBER_CO2"]                


##### FORMER SMOKER ###

#bring out missing to avoid deselection 
  raw$dummy = recode(raw$smokeCON, "0=0; 1=1; else=100") ; table(raw$dummy)

#select formersmokers and remove inconcistent individuals also reporting being a smoker
  raw$select1 = recode(as.character(as.numeric(raw$SMOKE_DAILY_NOW_OR_EVER_CO)), "2=1 ; else=NA") ; table(raw$select1)
  raw$select1 = ifelse(raw$dummy==1, NA, raw$select1) ; table(raw$select1)

#identify former smokers by variables related to smoking intensity and by conditioning that they are not a current smoker
  raw$select2 = ifelse(raw$SMOKE_STOP_TIME_CO>=0 & raw$dummy==!1, 1, NA) ; table(raw$select2)
  raw$select3 = ifelse(raw$SMOKE_YEARS_CO>=0 & raw$dummy==!1, 1, NA) ; table(raw$select3)
  raw$select4 = ifelse(raw$SMOKE_START_AGE_CO>=0 & raw$dummy==!1, 1, NA) ; table(raw$select4)
  raw$select5 = ifelse(raw$CIGARETTES_NUMBER_CO>=0 & raw$dummy==!1, 1, NA) ; table(raw$select5)
#to avoid missing individuals, add sequentially the variables to construct the former smoking variable
  raw$smoke_formerCON = raw$select1 ; table(raw$smoke_formerCON)
  raw[is.na(raw[,"smoke_formerCON"]),"smoke_formerCON"] <- raw[is.na(raw[,"smoke_formerCON"]),"select2"]; table(raw$smoke_formerCON)
  raw[is.na(raw[,"smoke_formerCON"]),"smoke_formerCON"] <- raw[is.na(raw[,"smoke_formerCON"]),"select3"]; table(raw$smoke_formerCON)
  raw[is.na(raw[,"smoke_formerCON"]),"smoke_formerCON"] <- raw[is.na(raw[,"smoke_formerCON"]),"select4"]; table(raw$smoke_formerCON)
  raw[is.na(raw[,"smoke_formerCON"]),"smoke_formerCON"] <- raw[is.na(raw[,"smoke_formerCON"]),"select5"]; table(raw$smoke_formerCON)


##### NEVER SMOKER #
#bring out missing to avoid deselection 
  raw$dummy2 = recode(raw$smoke_formerCON, "1=1; else=100") ; table(raw$dummy2)

# identify never smokers from a question and then remove those who also have reported being a current smoker or a former smoker on other questions
  raw$smoke_neverCON = recode(as.character(as.numeric(raw$SMOKE_DAILY_NOW_OR_EVER_CO)), "3=1 ; else=NA") ; table(raw$smoke_neverCON)
  raw$smoke_neverCON = ifelse(raw$dummy==1, NA, raw$smoke_neverCON) ; table(raw$smoke_neverCON)
  raw$smoke_neverCON = ifelse(raw$dummy2==1, NA, raw$smoke_neverCON) ; table(raw$smoke_neverCON)
  
  
### SMOKE AMOUNT ###
  
    raw$smoke_amountCON = raw$CIGARETTES_NUMBER_CO
    
### SMOKE YEARS ###
    
    raw$smoke_yearsCON = raw$SMOKE_YEARS_CO
  
### PACK YEARS ###
  raw$pack_yearsCON = (raw$smoke_amountCON/20)*raw$smoke_yearsCON ; hist(raw$pack_yearsCON) ; describe(raw$pack_yearsCON)

  
### SMOKING STATUS ###

#never smokers = 0 
  raw$smoke_statusCON = ifelse(raw$smoke_neverCON==1, 0, NA) ; table(raw$smoke_statusCON)
#former smokers = 1
  raw[is.na(raw[,"smoke_statusCON"]),"smoke_statusCON"] <- raw[is.na(raw[,"smoke_statusCON"]),"smoke_formerCON"]; table(raw$smoke_statusCON)
#recode pack-years to distinguish between those with more or less than 20
  raw$select2 = recode(raw$pack_yearsCON, "0:20=0; 20:100000=1; else=2") ; table(raw$select2)
#former smokers with more than 20 pack years = 2
  raw$smoke_statusCON = ifelse(raw$select2 == 1 & raw$smoke_statusCON==1, 2, raw$smoke_statusCON) ; table(raw$smoke_statusCON)
#current smokers =3
  raw$select = recode(raw$smokeCON, "1=3; else=NA") ; table(raw$select)
  raw[is.na(raw[,"smoke_statusCON"]),"smoke_statusCON"] <- raw[is.na(raw[,"smoke_statusCON"]),"select"]; table(raw$smoke_statusCON)
#current smokers with +20 pack years = 4
  raw$smoke_statusCON = ifelse(raw$select2 == 1 & raw$smoke_statusCON==3, 4, raw$smoke_statusCON) ; table(raw$smoke_statusCON)

### CORRECTION ###  

# identify individuals who responded being a current no-smoker, but who did not respond to further questions
    raw$select = ifelse(raw$smokeCON==0 & is.na(raw$smoke_statusCON), 1,NA) ; table(raw$select) 
  
#check the education level compared with other smoking status populations
   describe(raw$education[raw$select==1]) ; describeBy(raw$education, raw$smoke_statusCON)

#assuming they are never smokers, add them to never smokers variable
  raw[is.na(raw[,"smoke_neverCON"]),"smoke_neverCON"] <- raw[is.na(raw[,"smoke_neverCON"]),"select"]; table(raw$smoke_neverCON)
#set to 0 and add to smoking status variable   
  raw$select[raw$select==1] = 0 ; table(raw$select)
  table(raw$smoke_statusCON)
  raw[is.na(raw[,"smoke_statusCON"]),"smoke_statusCON"] <- raw[is.na(raw[,"smoke_statusCON"]),"select"]; table(raw$smoke_statusCON)
  

### SMOKING IN THE AGE 40 PROGRAM====
#Age40Prog

#Wave3
  raw$fume40A <- recode(as.numeric(raw$signaap3), "2=0; NA=10")
  raw$pipe40A <- recode(as.numeric(raw$rpipep3), "2=0; NA=10")
  raw$cigar40A <- recode(as.numeric(raw$rsigarp3), "2=0; NA=10")
  raw$smoke40A <- raw$fume40A + raw$pipe40A + raw$cigar40A
  raw$smoke40A <- recode(raw$smoke40A, "c(2,3,11,12,21)=1; c(10,20)=0; 30=NA")
    #raw$aarroyktp3_2 <- recode(raw$aarroyktp3, "0=0; else=NA")                                          #No leftovers
    #raw$roykaldp3_2 <- recode(raw$roykaldp3, "0=0; else=NA")
    #raw$sigtilp3_2 <- recode(raw$sigtilp3, "0=0; else=NA")
    #raw$sigfrap3_2 <- recode(raw$sigfrap3, "0=0; else=NA")
    #raw[is.na(raw[,"smoke40A"]),"smoke40A"] <- raw[is.na(raw[,"smoke40A"]),"aarroyktp3_2"]
    #raw[is.na(raw[,"smoke40A"]),"smoke40A"] <- raw[is.na(raw[,"smoke40A"]),"roykaldp3_2"]
    #raw[is.na(raw[,"smoke40A"]),"smoke40A"] <- raw[is.na(raw[,"smoke40A"]),"sigtilp3_2"]
    #raw[is.na(raw[,"smoke40A"]),"smoke40A"] <- raw[is.na(raw[,"smoke40A"]),"sigfrap3_2"]          
#Wave4
  raw$fume40B <- recode(as.numeric(raw$signaap4), "2=0; NA=10")
  raw$pipe40B <- recode(as.numeric(raw$rpipep4), "2=0; NA=10")
  raw$cigar40B <- recode(as.numeric(raw$rsigarp4), "2=0; NA=10")
  raw$smoke40B <- raw$fume40B + raw$pipe40B + raw$cigar40B
  raw$smoke40B <- recode(raw$smoke40B, "c(2,3,11,12,21)=1; c(10,20)=0; 30=NA")                          #Leftovers
  raw$aarroyktp4_2 <- recode(raw$aarroyktp4, "0=0; else=NA")
  raw$roykaldp4_2 <- recode(raw$roykaldp4, "0=0; else=NA")
  raw$sigtilp4_2 <- recode(raw$sigtilp4, "0=0; else=NA")
  raw$sigfrap4_2 <- recode(raw$sigfrap4, "0=0; else=NA")
  raw$ikke_rktp4_2 <- recode(as.numeric(raw$ikke_rktp4), "1=0")
  raw[is.na(raw[,"smoke40B"]),"smoke40B"] <- raw[is.na(raw[,"smoke40B"]),"aarroyktp4_2"]
  raw[is.na(raw[,"smoke40B"]),"smoke40B"] <- raw[is.na(raw[,"smoke40B"]),"roykaldp4_2"]
  raw[is.na(raw[,"smoke40B"]),"smoke40B"] <- raw[is.na(raw[,"smoke40B"]),"sigtilp4_2"]
  raw[is.na(raw[,"smoke40B"]),"smoke40B"] <- raw[is.na(raw[,"smoke40B"]),"sigfrap4_2"]
  raw[is.na(raw[,"smoke40B"]),"smoke40B"] <- raw[is.na(raw[,"smoke40B"]),"ikke_rktp4_2"]

  #Wave3+4
    raw$smoke40AA <- recode(raw$smoke40A, "NA=30")
    raw$smoke40BB <- recode(raw$smoke40B, "NA=100")
    raw$smoke40 <- raw$smoke40AA + raw$smoke40BB
    raw$smoke40 <- recode(raw$smoke40, "c(1,31,101)=1; c(30,100)=0; 130=NA")

#### Former smoke  ##  
    #bring out missing to avoid deselection 
    raw$dummy = recode(raw$smoke40, "0=0; 1=1; else=100") ; table(raw$dummy)

#wave 3    
    #identify former smokers by variables related to smoking intensity and by conditioning that they are not a current smoker
    raw$select1 = ifelse(raw$roykslutp3>=0 & raw$dummy==!1, 1, NA) ; table(raw$select1)
    raw$select2 = ifelse(raw$aarroyktp3>=0 & raw$dummy==!1, 1, NA) ; table(raw$select2)
    raw$select3 = ifelse(raw$roykaldp3>=0 & raw$dummy==!1, 1, NA) ; table(raw$select3)
    raw$select4 = ifelse(raw$sigtilp3>=0 & raw$dummy==!1, 1, NA) ; table(raw$select4)
    raw$select5 = ifelse(raw$sigfrap3>=0 & raw$dummy==!1, 1, NA) ; table(raw$select5)
    
    raw$select6 = ifelse(raw$roykslutp4>=0 & raw$dummy==!1, 1, NA) ; table(raw$select6)
    raw$select7 = ifelse(raw$aarroyktp4>=0 & raw$dummy==!1, 1, NA) ; table(raw$select7)
    raw$select8 = ifelse(raw$roykaldp4>=0 & raw$dummy==!1, 1, NA) ; table(raw$select8)
    raw$select9 = ifelse(raw$sigtilp4>=0 & raw$dummy==!1, 1, NA) ; table(raw$select9)
    raw$select10 = ifelse(raw$sigfrap4>=0 & raw$dummy==!1, 1, NA) ; table(raw$select10)
    
    #to avoid missing individuals, add sequentially the variables to construct the former smoking variable
    raw$smoke_former40 = raw$select1 ; table(raw$smoke_former40)
    raw[is.na(raw[,"smoke_former40"]),"smoke_former40"] <- raw[is.na(raw[,"smoke_former40"]),"select2"]; table(raw$smoke_former40)
    raw[is.na(raw[,"smoke_former40"]),"smoke_former40"] <- raw[is.na(raw[,"smoke_former40"]),"select3"]; table(raw$smoke_former40)
    raw[is.na(raw[,"smoke_former40"]),"smoke_former40"] <- raw[is.na(raw[,"smoke_former40"]),"select4"]; table(raw$smoke_former40)
    raw[is.na(raw[,"smoke_former40"]),"smoke_former40"] <- raw[is.na(raw[,"smoke_former40"]),"select5"]; table(raw$smoke_former40)
    raw[is.na(raw[,"smoke_former40"]),"smoke_former40"] <- raw[is.na(raw[,"smoke_former40"]),"select6"]; table(raw$smoke_former40)
    raw[is.na(raw[,"smoke_former40"]),"smoke_former40"] <- raw[is.na(raw[,"smoke_former40"]),"select7"]; table(raw$smoke_former40)
    raw[is.na(raw[,"smoke_former40"]),"smoke_former40"] <- raw[is.na(raw[,"smoke_former40"]),"select8"]; table(raw$smoke_former40)
    raw[is.na(raw[,"smoke_former40"]),"smoke_former40"] <- raw[is.na(raw[,"smoke_former40"]),"select9"]; table(raw$smoke_former40)
    raw[is.na(raw[,"smoke_former40"]),"smoke_former40"] <- raw[is.na(raw[,"smoke_former40"]),"select10"]; table(raw$smoke_former40)


    
##### NEVER SMOKER #
#bring out missing to avoid deselection 
    raw$dummy2 = recode(raw$smoke_former40, "1=1; else=100") ; table(raw$dummy2)
    
# identify those who didn't report any smoking-related behaviour
   raw$select1 = recode(raw$roykslutp3, "0:1000=1; else=0") ; table(raw$select1)
   raw$select2 = recode(raw$aarroyktp3, "0:1000=1; else=0") ; table(raw$select2)
   raw$select3 = recode(raw$roykaldp3, "0:1000=1; else=0") ; table(raw$select3)
   raw$select4 = recode(raw$roykslutp4, "0:1000=1; else=0") ; table(raw$select4)
   raw$select5 = recode(raw$aarroyktp4, "0:1000=1; else=0") ; table(raw$select5)
   raw$select6 = recode(raw$roykaldp4, "0:1000=1; else=0") ; table(raw$select6)
#define neversmoker if he/she is neither a current, nor former smoking, nor report any smoking-related behaviour
  raw$smoke_never40 = ifelse(raw$dummy==0 & raw$dummy2==100 
                              & raw$select1==0 & raw$select2==0 & raw$select3==0 
                              & raw$select4==0 & raw$select5==0 & raw$select6==0, 1,NA) ; table(raw$smoke_never40)
  
### SMOKE AMOUNT ###
  
# function to chose the highest of the two variables
    max.pro <- function(drikke3){
    if(sum(is.na(drikke3)) == 3) return(NA)
    if(sum(is.na(drikke3)) < 3) return(max(drikke3, na.rm = rm))
  }
# chose the highest of the two variables  
    raw$select1 =  apply(X = raw[, c("sigtilp3","sigfrap3")], MARGIN = 1, FUN = max.pro)
    raw$select2 =  apply(X = raw[, c("sigtilp4","sigfrap4")], MARGIN = 1, FUN = max.pro)
# set generated -Inf = NA
    raw$select1[raw$select1==-Inf] = NA
    raw$select2[raw$select2==-Inf] = NA
# merge variables
    raw$smoke_amount40 = raw$select1
    raw[is.na(raw[,"smoke_amount40"]),"smoke_amount40"] <- raw[is.na(raw[,"smoke_amount40"]),"select2"]
    table(raw$smoke_amount) ; sum(table(raw$select1)) + sum(table(raw$select2)) ; sum(table(raw$smoke_amount40))
  

### SMOKE YEARS ###
    
    raw$smoke_years40 = raw$aarroyktp3
    raw[is.na(raw[,"smoke_years40"]),"smoke_years40"] <- raw[is.na(raw[,"smoke_years40"]),"aarroyktp4"]
    table(raw$smoke_years40) ; sum(table(raw$smoke_years40)) ; sum(table(raw$aarroyktp3)) + sum(table(raw$aarroyktp4)) 
    
    
### PACK YEARS ###
    
  raw$pack_years40 = (raw$smoke_amount40/20)*raw$smoke_years40
  

### SMOKE STATUS ###  
  #never smokers = 0 
  raw$smoke_status40 = ifelse(raw$smoke_never40==1, 0, NA) ; table(raw$smoke_status40)
  #former smokers = 1
  raw[is.na(raw[,"smoke_status40"]),"smoke_status40"] <- raw[is.na(raw[,"smoke_status40"]),"smoke_former40"]; table(raw$smoke_status40)
  #recode pack-years to distinguish between those with more or less than 20
  raw$select2 = recode(raw$pack_years40, "0:20=0; 20:100000=1; else=2") ; table(raw$select2)
  #former smokers with more than 20 pack years = 2
  raw$smoke_status40 = ifelse(raw$select2 == 1 & raw$smoke_status40==1, 2, raw$smoke_status40) ; table(raw$smoke_status40)
  #current smokers =3
  raw$select = recode(raw$smoke40, "1=3; else=NA") ; table(raw$select)
  raw[is.na(raw[,"smoke_status40"]),"smoke_status40"] <- raw[is.na(raw[,"smoke_status40"]),"select"]; table(raw$smoke_status40)
  #current smokers with +20 pack years = 4
  raw$smoke_status40 = ifelse(raw$select2 == 1 & raw$smoke_status40==3, 4, raw$smoke_status40) ; table(raw$smoke_status40)
  
  
  
    
### RECODING OF QUESTIONS FOR THE MENTAL HEALTH INDEX ====
    #CONOR/A40P: Have you felt X during the last two weeks (1=Not, 2=some, 3=quite, 4=much)
raw$nervCON <- as.numeric(raw$NERVOUS_CO)
raw$nerv40 <- as.numeric(raw$nervos)

raw$anxCON <- as.numeric(raw$ANXIOUS_CO)
raw$anx40 <- as.numeric(raw$angst)

raw$calmCON <- as.numeric(raw$CALM_CO)
raw$calm40 <- as.numeric(raw$trygg)

raw$irrCON <- as.numeric(raw$IRRITABLE_CO)
raw$irr40 <- as.numeric(raw$irritert)

raw$happyCON <- as.numeric(raw$HAPPY_CO)
raw$happy40 <- as.numeric(raw$gladopti)

raw$deprCON <- as.numeric(raw$DEPRESSED_CO)
raw$depr40 <- as.numeric(raw$nedfor)

raw$lonelyCON <- as.numeric(raw$LONELY_CO)
raw$lonely40 <- as.numeric(raw$ensom)

raw$psychCON <- recode(as.numeric(raw$PSYCHOLOGICAL_PROBLEMS_CO), "1=0;2=1;3=1") ; table(raw$psychCON)          
raw$psych40 <- as.numeric(rep(NA, dim(raw)[1]))

raw$fibroCON <- recode(as.numeric(raw$FIBROMYALGIA_CO), "1=0; 2=1; 3=1") ; table(raw$fibroCON)                
raw$fibro40 <- as.numeric(rep(NA, dim(raw)[1]))

raw$tranqCON = recode(as.numeric(raw$TRANQUILIZERS_4WEEKS_CO), "1=0; 2=1; 3=2; 4=3") ; table(raw$tranqCON) # How often during past 4 weeks (1=not, 2=<weekly, 3=weekly, 4=daily)
raw$tranq40 <- as.numeric(rep(NA, dim(raw)[1]))
raw$antidepCON = recode(as.numeric(raw$ANTIDEPRESSANTS_4WEEKS_CO), "1=0; 2=1; 3=2; 4=3") ; table(raw$antidepCON) # How often during past 4 weeks (1=not, 2=<weekly, 3=weekly, 4=daily)
raw$antidep40 <- as.numeric(rep(NA, dim(raw)[1]))

### EDUCATION  ====
#0=No, 1=Primary, 2=Secondary, 3=High, 4=finisher, 5=almenn p�bygging, 6=Uni_any, 7=Uni_master, 8=phD, 9=NA
raw$education = substr(as.numeric(as.character(raw$BU_2012)),1,1)
raw$education[raw$education==9]=1 # 0 are coded as 9 above
raw$edu <- recode(raw$education, "1:2=0; 3:5=1; 6:8=2")
raw$education = as.numeric(raw$education)


### OUTCOME VARIABLES AND THE CAUSE OF DEATH REGISTRY  ====
raw$date_DOD <- as.Date( (raw$DODSTIDSPUNKT-13151721600)/86400 , origin = "1999-07-19")
raw$CAUSE_DOD <- raw$EU_SHORTLIST_2012_K_num
raw$DOD <- recode(as.numeric(raw$CAUSE_DOD), "1:87=1; else=0") 
raw$CVD_DOD <- recode(as.numeric(raw$avledet_CVD), "1=1; else=0")
raw$IHD_DOD <- recode(as.numeric(raw$avledet_CVD_CHD), "1=1; else=0")
raw$SLAG_DOD <- recode(as.numeric(raw$avledet_CVD_Cerbov), "1=1; else=0")

### ALCOHOL EXPOSURE  ====
# FUNCTIONS
max.pro <- function(drikke3){
  if(sum(is.na(drikke3)) == 3) return(NA)
  if(sum(is.na(drikke3)) < 3) return(max(drikke3, na.rm = rm))
}
sum.pro <- function(drikke3){
  if(sum(is.na(drikke3)) == 3) return(NA)
  if(sum(is.na(drikke3)) < 3) return(sum(drikke3, na.rm = rm))
}

#0 = ikke siste �r, 1=Noen f� ganger, 2=1-3 ganger i m�neden, 3= en gang i uken eller mer                                                              
raw$bingeCON <- recode(raw$ALCOHOL_GLASSES_24H_CO, "0=0; 1:9=1; 10:36=2; 37:99=3") ;table(raw$bingeCON)     # ABSTAINERS WAS NOT TO REPLY ON BINGE, BUT THEY DID
raw$bingeCON[as.numeric(raw$ALCOHOL_CONSUMPTION_CO)==8] <- NA     ; table(raw$bingeCON) # REMOVE THEM

#alcohol
# FREQUENCY
#ALCOHOL_TIMES_CO is the amount each month, 0 if less than once a month, and TEETOTALLING_CO er for TROMS�4, HUNT, HUSK (us=1:3)
#"BEER_GLASSES_CO","WINE_GLASSES_CO","SPIRITS_GLASSES_CO" is the number of glasses on average during 2 weeks for the same studies.
# ALCOHOL_CONSUMPTION_CO = 8 level reversed variable for the remaining studies, consumption past year (us 4-11)  
#CONOR         
raw$select = recode(as.numeric(raw$TEETOTALLER_CO), "1=0; 2=1; else=99") ;table(raw$select)
raw$freqCON1 <- recode(raw$ALCOHOL_TIMES_CO, "0=1; 1:3=2; 4:6=3; 7:15=4; 16:99=5; else=99") ; table(raw$freqCON1)
raw$freqCON1 <- ifelse(raw$select==1 & raw$freqCON1==99, yes=0, no=raw$freqCON1); table(raw$freqCON1)
raw$freqCON1 <- ifelse(raw$select==1 & raw$freqCON1==1, yes=0, no=raw$freqCON1); table(raw$freqCON1)
raw$freqCON2 <- recode(as.numeric(raw$ALCOHOL_CONSUMPTION_CO), "1=50; 2=40; 3=30; 4:5=20; 6:7=10; 8=0; else=99")
raw$freqCON <- raw$freqCON1 + raw$freqCON2
raw$freqCON <- recode(raw$freqCON, "99=0; c(100,109)=1; c(101,119)=2; c(102,129)=3; c(103,139)=4; c(104,149)=5; 198=NA")
# CONTINUOUS TIMES PER MONTH
raw$timesmonthCON <- ifelse(raw$ALCOHOL_TIMES_CO<=31, raw$ALCOHOL_TIMES_CO, NA)
# SUM OF GLASSES PER 2 WEEK
raw$sumglassCON <- apply(X = raw[, c("BEER_GLASSES_CO","WINE_GLASSES_CO","SPIRITS_GLASSES_CO")], MARGIN = 1, FUN = sum.pro)

raw$beerCON <- raw$BEER_GLASSES_CO
raw$wineCON <- raw$WINE_GLASSES_CO
raw$spritCON <- raw$SPIRITS_GLASSES_CO

raw$average = raw$ALCOHOL_GLASSES_L_YEAR_CO
raw$average[raw$average>20]=20

raw$amountCON1 = ((raw$timesmonthCON * raw$average)/30)*12.8
raw$amountCON1[raw$amountCON1>100]=100

raw$select1 = raw$beerCON*11.8
raw$select2 = raw$wineCON*14
raw$select3 = raw$spritCON*12.6

raw$amountCON2 <- apply(X = raw[, c("select1","select2","select3")], MARGIN = 1, FUN = sum.pro)
raw$amountCON2 = raw$amountCON2/14
raw$amountCON2[raw$amountCON2>100]=100

#raw$amountCON4 =  apply(X = raw[, c("amountCON1","amountCON2")], MARGIN = 1, FUN = max.pro)
#raw$amountCON4[raw$amountCON4==-Inf] = NA
#4 times per week =52*4= 208 days, 2-3 times = 130, 1=52, 2-3 month = 

raw$amountCON3 = ifelse(as.numeric(raw$ALCOHOL_CONSUMPTION_CO)==1, ((raw$average*286)/365)*12.8, NA )
raw$amountCON3 = ifelse(as.numeric(raw$ALCOHOL_CONSUMPTION_CO)==2, ((raw$average*130)/365)*12.8, raw$amountCON3)
raw$amountCON3 = ifelse(as.numeric(raw$ALCOHOL_CONSUMPTION_CO)==3, ((raw$average*52 )/365)*12.8, raw$amountCON3) 
raw$amountCON3 = ifelse(as.numeric(raw$ALCOHOL_CONSUMPTION_CO)==4, ((raw$average*30 )/365)*12.8, raw$amountCON3) 
raw$amountCON3 = ifelse(as.numeric(raw$ALCOHOL_CONSUMPTION_CO)==5, ((raw$average*12 )/365)*12.8, raw$amountCON3) 
raw$amountCON3 = ifelse(as.numeric(raw$ALCOHOL_CONSUMPTION_CO)==6, ((raw$average*6  )/365)*12.8, raw$amountCON3) 
raw$amountCON3[raw$amountCON3>100]=100

raw$amountCON = raw$amountCON2
raw[is.na(raw[,"amountCON"]),"amountCON"] <- raw[is.na(raw[,"amountCON"]),"amountCON3"]


#A40P
#"avholdmk"       = abstain yes/no
# ol/vin/brv_mngd = Glass beer, wine, liquor on average in the past 2 weeks. 
#"alkomnd"        = Frequnency per month. 0 if less than once a month.
# FREQUENCY AND CURRENT ABSTINENCE
raw$avhold40 <- recode(as.numeric(raw$avholdmk), "1=1; 2=0; else=99") ; table(raw$avhold40)
raw$freq40 <- recode(raw$alkomnd, "0=1; 1:3=2; 4:6=3; 7:15=4; 16:99=5; else=NA") ; table(raw$freq40)
raw$freq40 <- ifelse(raw$avhold40==1 & is.na(raw$freq40), yes=0, no=raw$freq40) ; table(raw$freq40)
raw$freq40 <- ifelse(raw$avhold40==1 & raw$freq40==1, yes=0, no=raw$freq40) ; table(raw$freq40)
# CONTINUOUS TIMES PER MONTH
raw$timesmonth40 <- raw$alkomnd
# SUM OF GLASSES PER 2 WEEK
raw$sumglass40 <- apply(X = raw[, c("ol_mngd", "vin_mngd", "brv_mngd")], MARGIN = 1, FUN = sum.pro)
#Beverages
raw$beer40 <- raw$ol_mngd
raw$beer40[raw$beer40>50] = 50
raw$wine40 <- raw$vin_mngd
raw$wine40[raw$wine40>50] = 50
raw$sprit40 <- raw$brv_mngd
raw$sprit40[raw$sprit40>50] = 50
#Binge
raw$binge40 = as.numeric(rep(NA, dim(raw)[1]))

#Amount
raw$select1 = raw$beer40*11.8
raw$select2 = raw$wine40*14
raw$select3 = raw$sprit40*12.6

raw$amount40 <- apply(X = raw[, c("select1","select2","select3")], MARGIN = 1, FUN = sum.pro)
raw$amount40 = raw$amount40/14
raw$amount40[raw$amount40>100]=100

# COMBINED
raw$freqALL <- (raw[,"freqCON"])
raw[is.na(raw[,"freqALL"]),"freqALL"] <- raw[is.na(raw[,"freqALL"]),"freq40"]


##### MISSING VALUES ANALYSIS - SELECTING PEOPLE WITH MISSING VALUES ON DRINKING STATUS =====
sub = subset(raw, is.na(freqALL))


##### SELECTION OF A SINGLE COHORT WITH ONE OBSERVATION PER INDIVIDUAL ====

#1) CREATE A STUDY IDENTIFIER WHERE WE:
# 1.STEP. INCLUDE PEOPLE IN CONOR WITH HAD DATA ON DRINKING STATUS
# 2. IF THEY DID NOT ATTEND CONOR OR HAD MISSING DATA ON DRINING STATUS IN CONOR, INCLUDE PEOPLE IN AGE 40 PROGRAM WITH DATA ON  DRINKING STATUS
raw$freqid <- ifelse(raw$freqCON>=0, yes="Conor", no=NA)
raw$freqid <- ifelse(raw$freq40>=0 & is.na(raw$freqid), yes="A40P", no=raw$freqid)


#2) Chop it up in subsets and limit subsets to variables
CONOR <- subset(raw, freqid == "Conor", select=c(
  lopenr_16, bingeCON, freqCON, freqid, beerCON, wineCON, spritCON, amountCON, ageCON, sex, surveyCON, studyCON, fdate, usdateCON, msCON, bmiCON, sysCON, diaCON, pulseCON,
  histamiCON, histangCON, histslagCON, familyCON, diabetesCON, htCON, statCON, colCON, triCON, hdlCON, fysCON, 
  smokeCON, smoke_statusCON, smoke_amountCON, smoke_neverCON, smoke_formerCON, smoke_yearsCON, pack_yearsCON,
    edu, education, tilland, tilland_dato, regstatus, invkat, forstdato, date_DOD, CAUSE_DOD, DOD, CVD_DOD, IHD_DOD, SLAG_DOD,
  nervCON, anxCON, calmCON, irrCON, happyCON, deprCON, lonelyCON, psychCON, fibroCON, tranqCON, antidepCON))

A40P <- subset(raw, freqid == "A40P", select=c(
  lopenr_16, binge40, freq40, freqid, beer40, wine40, sprit40, amount40, age40, sex, survey40, study40, fdate, usdate40, ms40, bmi40, sys40, dia40, pulse40,
  histami40, histang40, histslag40, family40, diabetes40, ht40, stat40, col40, tri40, hdl40, fys40, 
  smoke40, smoke_status40, smoke_amount40, smoke_never40, smoke_former40, smoke_years40, pack_years40,
  edu, education, tilland, tilland_dato, regstatus, invkat, forstdato, date_DOD, CAUSE_DOD, DOD, CVD_DOD, IHD_DOD, SLAG_DOD,
  nerv40, anx40, calm40, irr40, happy40, depr40, lonely40, psych40, fibro40, tranq40, antidep40)) 

#3) Rename variables for merging
mylist <- c("lopenr_16", "binge", "freqALL","freqid", "beer", "wine", "sprit", "amount",  "age", "sex", "survey", "study", "fdate", "usdate", "ms", "bmi", "sys", "dia", "pulse",
            "histami", "histang", "histslag", "family", "diabetes", "ht", "stat", "col", "tri", "hdl", "fys", 
            "smoke", "smoke_status", "smoke_amount", "smoke_never", "smoke_former", "smoke_years", "pack_years", 
            "edu", "education", "tilland", "tilland_dato", "regstatus", "invkat", "forstdato", "date_DOD", "CAUSE_DOD","DOD", "CVD_DOD", "IHD_DOD", "SLAG_DOD",
            "nerv", "anx", "calm", "irr", "happy", "depr", "lonely", "psych", "fibro", "tranq", "antidep")

names(CONOR) <- mylist
names(A40P) <- mylist

#4) Paste subsets using RBIND (APPEND)
d1 <- rbind(CONOR, A40P)  ;nrow(d1)

# BE ADVICED: 7017 individuals with overlapping data in THE SURVEYS IN TROMS� (TROMS� IV AND TROMS� v)
# NEEDS TO BE MANUALLY CALCULATED INTO THE SOURCE POPULATION AS THEY ARE EXCUDED WHEN LOADING THE DATA FROM CONOR

### ESTIMATIONS FOR THE FLOW-CHART=====
sum(table(raw$survey40)) ; sum(table(raw$surveyCON)) 
TOTAL = sum(table(raw$survey40)) + sum(table(raw$surveyCON)) ; TOTAL
ALCO =  sum(table(raw$freqCON)) + sum(table(raw$freq40)) ; ALCO 
MISSING = TOTAL - ALCO ; MISSING     # MISSING DATA ON ALCOHOL EXPOSURE
FINAL = nrow(d1) ; FINAL
OVERLAP = ALCO - FINAL ; OVERLAP # NUMBER OF OVERLAPING PARTICIPATIONS

###DEFINING THE MENTAL HEALTH INDEX====
#ACCORDING TO THE PROCEDURE SUGGESTED BY S�GAARD in 2003 and Bramnes in 2010. 

# REVERSE CALM AND HAPPY AND REPLACE NA's WITH 100
d1$calm <- recode(d1$calm, "1=4; 2=3; 3=2; 4=1"); table(d1$calm)
d1$calm1 = d1$calm  ;   d1$calm1[is.na(d1$calm1)] <- 100    ; table(d1$calm1)
d1$happy <- recode(d1$happy, "1=4; 2=3; 3=2; 4=1") ; table(d1$happy)
d1$happy1 = d1$happy;  d1$happy1[is.na(d1$happy1)] <- 100  ; table(d1$happy1)
d1$nerv1 = d1$nerv  ; d1$nerv1[is.na(d1$nerv1)] <- 100 ; table(d1$nerv1)
d1$anx1 = d1$anx;d1$anx1[is.na(d1$anx1)] <- 100    ; table(d1$anx1)
d1$irr1 = d1$irr;d1$irr1[is.na(d1$irr1)] <- 100    ; table(d1$irr1)
d1$depr1 = d1$depr;d1$depr1[is.na(d1$depr1)] <- 100 ; table(d1$depr1)
d1$lonely1 = d1$lonely;d1$lonely1[is.na(d1$lonely1)] <- 100  ; table(d1$lonely1)
#Sum
d1$sum <- d1$calm1 + d1$happy1 + d1$nerv1 + d1$anx1 + d1$irr1 + d1$depr1 + d1$lonely1 ; table(d1$sum)

#Exlcude those with =>2 missing reports
d1$select = ifelse(d1$sum>=200, 1,0) ; prop.table(table(d1$select, d1$study),2)
subMENT = subset(d1, sum>=200)
nrow(d1); d1 <- subset(d1, sum<=200) ; nrow(d1)

#REPLACE WITH MEAN FROM VARIABLE REVERSED BUT WITHOUT 100 AND SPECIFIY NA.RM
d1$calm2 <- ifelse(d1$calm1==100, yes=mean(d1$calm, na.rm=TRUE), no=d1$calm1) ; table(d1$calm2)
d1$happy2 <- ifelse(d1$happy1==100, yes=mean(d1$happy, na.rm=TRUE), no=d1$happy1)  ; table(d1$happy2)
d1$nerv2 <- ifelse(d1$nerv1==100, yes=mean(d1$nerv, na.rm=TRUE), no=d1$nerv1)  ; table(d1$nerv2)
d1$anx2 <- ifelse(d1$anx1==100, yes=mean(d1$anx, na.rm=TRUE), no=d1$anx1)  ; table(d1$anx2)
d1$irr2 <- ifelse(d1$irr1==100, yes=mean(d1$irr, na.rm=TRUE), no=d1$irr1)  ; table(d1$irr2)
d1$depr2 <- ifelse(d1$depr1==100, yes=mean(d1$depr, na.rm=TRUE), no=d1$depr1)  ; table(d1$depr2)
d1$lonely2 <- ifelse(d1$lonely1==100, yes=mean(d1$lonely, na.rm=TRUE), no=d1$lonely1)  ; table(d1$lonely2)
# CREATE TOTAL SCORE, AVERAGE SCORE, AND CUT-OFF FOR MENTAL DISTRESS
d1$totalscore <- with(d1, calm2+happy2+nerv2+anx2+irr2+depr2+lonely2) ;summary(d1$totalscore) ; describe(d1$totalscore)
d1$meanscore <- d1$totalscore/7 ; describe(d1$meanscore)
d1$mentaldistress <- ifelse(d1$meanscore>=2.15, 1,0) ; table(d1$mentaldistress)
### ADDITIONAL DATA CLEANING, CREATION OF VARIABLES, EXCLUSION OF INDIVIDUALS TO CREATE THE FINAL STUDY POPULATION====

# PEOPLE WHO DID NOT REPORT ALCOHOL INTAKE CONSISTENTLY
d1$amount[d1$freqALL==0] = NA
subAMOUNT = subset(d1, is.na(amount) & d1$freqALL>=1)
nrow(d1); d1 = subset(d1, amount>=0 | d1$freqALL==0) ; nrow(d1)

# MISSING SURVEY DATE      
     nrow(d1) ; table(is.na(d1$usdate), d1$survey); d1 = d1[!is.na(d1$usdate),] 
# EMIGRATION
      #1=bosatt(bulk),3=emi(third most), 5=dead (minority), else=small numbers
      d1$regstatus = as.numeric(as.character(d1$regstatus)) ; table(d1$regstatus) #Current emigration status
      
      # REMOVE SOMEONE WHO VANISHED
      d1$regstatus[d1$regstatus>6] <- NA
      summary(d1$regstatus); d1 <- d1[!is.na(d1$regstatus),] 
      
      d1$emi <- ifelse(d1$regstatus==3, yes=as.character(d1$tilland_dato), no=NA) ; #date of emigration
      d1$emi <- as.Date(d1[["emi"]], "%Y%m%d")
      d1$dager_emi <- as.numeric(difftime(d1$emi, d1$usdate , units = c("days")))
      # EMIGRATED BEFORE SURVEY
      describe(d1$dager_emi[d1$dager_emi<0]) 
      d1$emibeforestudy = recode(d1$dager_emi, "-10000:-1=NA; else=1") 
      summary(d1$emibeforestudy); d1 = d1[!is.na(d1$emibeforestudy),] 
        
      d1$everemi = as.numeric(as.character(d1$tilland_dato)) ; sum(table(d1$everemi[d1$everemi>0])) #Ever emigrated  
      sum(table(as.numeric(as.character(d1$forstdato[d1$everemi>0]))))  #Imigrated & emigrated or reverse
      
# GHOSTS (died before survey)  
      nrow(d1);  d1$dager_dod = as.numeric(difftime(d1$date_DOD, d1$usdate , units = c("days"))) 
      head(sort(d1$dager_dod), n=20); d1$GHOST = recode(d1$dager_dod, "-10000:-1=NA; else=1") ; table(d1$survey[is.na(d1$GHOST)])
      summary(d1$GHOST); d1 = d1[!is.na(d1$GHOST),] # Exlude those who died before the survey
          d1$select <- ifelse(d1$DOD==0 & d1$dager_dod>=0, yes=10, no=1)  ; table(d1$select)              
          d1$select <- ifelse(d1$DOD==1 & is.na(d1$dager_dod), yes=10, no=d1$select) ; table(d1$select)    
          d1$select <- recode(d1$select, "1=0; 10=NA; NA=0") ; summary(d1$select)     
          d1$GHOST2 = d1$select 
          summary(d1$GHOST2); d1 <- d1[!is.na(d1$GHOST2),] 
          

# RECODE
      d1$yearbirth <- as.numeric(format(d1$fdate,'%Y'))
      d1$freqALL[d1$binge>=2 & d1$freqALL<=1] = 2
      d1$freqFREE <- ifelse(d1$freqALL==0, NA, d1$freqALL) ; table(d1$freqFREE) # ONLY DRINKERS
      d1$abstainer <- recode(d1$freqALL, "0=1; 1=0; else=NA") ; table(d1$abstainer)
      d1$freqCUT <- recode(d1$freqFREE, "1=0; 2:5=1") ; table(d1$freqCUT) ; #Infrequent vs frequent drinkers
      d1$bingeCUT <- recode(d1$binge, "0=0; 1:4=1")
      d1$freqNEW = recode(d1$freqFREE, "1=0; 2:3=1; 4=2; 5=3") ;table(d1$freqNEW) # COMBINE LESS FREQUENT DRINKING CATEGORIES
      
# History of CVD  (combine self-report with FS-data)     
      d1$histang = recode(d1$histang, "NA=100") ; table(d1$histang)
      
      d1$dager_ami = as.numeric(difftime(d1$date_AMI, d1$usdate , units = c("days")))
      d1$histAMI = recode(d1$dager_ami, "-10000:-1=1; else=0"); table(d1$histAMI) 
      d1$histami = ifelse(d1$histAMI==1, 1, d1$histami)
      d1$histami = recode(d1$histami, "NA=100") ; table(d1$histami)
      
      d1$dager_tots <- as.numeric(difftime(d1$date_TOTS, d1$usdate , units = c("days")))
      d1$histTOTS = recode(d1$dager_tots, "-10000:-1=1; else=0"); table(d1$histTOTS) #stroke before survey  
      d1$histslag = ifelse(d1$histTOTS==1, 1, d1$histslag)
      d1$histslag = recode(d1$histslag, "NA=100") ; table(d1$histslag)
  
      d1$histCVD = d1$histami + d1$histslag + d1$histang
      d1$histCVD = recode(d1$histCVD, "100=NA; 200=NA; 300=NA; 101=1; 201=1; 102=2; 202=2") ; table(d1$histCVD)
      d1$histCVD2 = recode(d1$histCVD, "2:3=1") ; table(d1$histCVD2)
      
      d1$histang[d1$histang==100] = NA
      d1$histami[d1$histami==100] = NA
      d1$histslag[d1$histslag==100] = NA
      
      d1$select = is.na(d1$bmi) | is.na(d1$sys) | is.na(d1$smoke_status) | is.na(d1$diabetes) | is.na(d1$histCVD) |
      is.na(d1$family) | is.na(d1$fys) | is.na(d1$pulse) | is.na(d1$tri) | is.na(d1$ms) | is.na(d1$edu) | is.na(d1$tri) | is.na(d1$col)
      subCOV = subset(d1, select=="TRUE")
      
# EXCLUTION    
      
      summary(d1$edu); d1 <- d1[!is.na(d1$edu),] 
      summary(d1$bmi); d1 <- d1[!is.na(d1$bmi),]                                                  
      summary(d1$sys); d1 <- d1[!is.na(d1$sys),]                                                  
      summary(d1$smoke); d1 <- d1[!is.na(d1$smoke),]                                                 
      summary(d1$diabetes); d1 <- d1[!is.na(d1$diabetes),]                                             
      summary(d1$histCVD); d1 <- d1[!is.na(d1$histCVD),]                                              
      summary(d1$family); d1 <- d1[!is.na(d1$family),]                                                
      summary(d1$fys); d1 <- d1[!is.na(d1$fys),]                                                  
      summary(d1$pulse); d1 <- d1[!is.na(d1$pulse),]                                                
      summary(d1$tri); d1 <- d1[!is.na(d1$tri),] 
      summary(d1$ms); d1 <- d1[!is.na(d1$ms),]  

    
      
### CREATION OF OUTCOME VARIABLES USED IN SURVIVAL ANALYSES==== 
      
      d1$date_censored1 <- as.Date(paste(2014,12,31, sep="-"), format = "%Y-%m-%d") 
      d1$dager_censored1 <- as.numeric(difftime(d1$date_censored1, d1$usdate , units = c("days")))

      d1$date_out = d1$date_DOD
      d1[is.na(d1[,"date_out"]),"date_out"] <- d1[is.na(d1[,"date_out"]),"emi"]  ; hist(d1$date_out, breaks=100) ; sum(table(d1$date_out))
      d1[is.na(d1[,"date_out"]),"date_out"] <- d1[is.na(d1[,"date_out"]),"date_censored1"] ; hist(d1$date_out, breaks=100) ; sum(table(d1$date_out))

      d1$dager_out <- as.numeric(difftime(d1$date_out, d1$usdate , units = c("days")))   
      

      

# MISSING VALUES ANALYSIS ====
      
      #Study population
      mean(d1$age);  sd(d1$age)
      table(d1$sex) ; prop.table(table(d1$sex))
      mean(d1$education, na.rm=TRUE);  sd(d1$education, na.rm=TRUE)
      table(d1$DOD) ; prop.table(table(d1$DOD))
      table(d1$CVD_DOD) ; prop.table(table(d1$CVD_DOD))
      mean(d1$yearbirth) ; sd(d1$yearbirth)
      (prop.table(table(d1$study)))*100
      
      # Missing data on average alcohol intake (current drinkers only, abstainers excluded)
      mean(subAMOUNT$age);  sd(subAMOUNT$age)
      table(subAMOUNT$sex) ; prop.table(table(subAMOUNT$sex))
      mean(subAMOUNT$education, na.rm=TRUE);  sd(subAMOUNT$education, na.rm=TRUE)
      table(subAMOUNT$DOD) ; prop.table(table(subAMOUNT$DOD))
      table(subAMOUNT$CVD_DOD) ; prop.table(table(subAMOUNT$CVD_DOD))
      subAMOUNT$yearbirth <- as.numeric(format(subAMOUNT$fdate,'%Y'))
      mean(subAMOUNT$yearbirth) ; sd(subAMOUNT$yearbirth)
      (prop.table(table(subAMOUNT$study)))*100
      
      # Missing data on covariates
      mean(subCOV$age);  sd(subCOV$age)
      table(subCOV$sex) ; prop.table(table(subCOV$sex))
      mean(subCOV$education, na.rm=TRUE);  sd(subCOV$education, na.rm=TRUE)
      table(subCOV$DOD) ; prop.table(table(subCOV$DOD))
      table(subCOV$CVD_DOD) ; prop.table(table(subCOV$CVD_DOD))
      subCOV$yearbirth <- as.numeric(format(subCOV$fdate,'%Y'))
      mean(subCOV$yearbirth) ; sd(subCOV$yearbirth)
      (prop.table(table(subCOV$study)))*100
      
      # Missing data on mental distress index
      mean(subMENT$age);  sd(subMENT$age)
      table(subMENT$sex) ; prop.table(table(subMENT$sex))
      mean(subMENT$education, na.rm=TRUE);  sd(subMENT$education, na.rm=TRUE)
      table(subMENT$DOD) ; prop.table(table(subMENT$DOD))
      table(subMENT$CVD_DOD) ; prop.table(table(subMENT$CVD_DOD))
      subMENT$yearbirth <- as.numeric(format(subMENT$fdate,'%Y'))
      mean(subMENT$yearbirth) ; sd(subMENT$yearbirth)
      (prop.table(table(subMENT$study)))*100
      
      # Missing data on drinking status
      sub$ageX = sub$ageCON
      sub[is.na(sub[,"ageX"]),"ageX"] <- sub[is.na(sub[,"ageX"]),"age40"]   
      mean(sub$ageX) ; sd(sub$ageX)
      table(sub$sex) ; prop.table(table(sub$sex))
      mean(sub$education, na.rm=TRUE) ; sd(sub$education, na.rm=TRUE)
      table(sub$DOD) ; prop.table(table(sub$DOD))
      table(sub$CVD_DOD) ; prop.table(table(sub$CVD_DOD))
      sub$yearbirth <- as.numeric(format(sub$fdate,'%Y'))
      mean(sub$yearbirth) ; sd(sub$yearbirth)
      (table(sub$study40)/6521)*100
      (table(sub$studyCON)/6521)*100
      
      #SOURCE POPULATION WITOUT OVERLAP
      raw$freqid <- ifelse(raw$surveyCON>=0, yes="Conor", no=NA)
      raw$freqid <- ifelse(raw$survey40>=0 & is.na(raw$freqid), yes="A40P", no=raw$freqid)
      
      
      #2) Chop it up in subsets and limit subsets to variables
      CONOR <- subset(raw, freqid == "Conor", select=c(
        lopenr_16, bingeCON, freqCON, freqid, beerCON, wineCON, spritCON, amountCON, ageCON, sex, surveyCON, studyCON, fdate, usdateCON, msCON, bmiCON, sysCON, diaCON, pulseCON,
        histamiCON, histangCON, histslagCON, familyCON, diabetesCON, htCON, statCON, colCON, triCON, hdlCON, fysCON, 
        smokeCON, smoke_statusCON, smoke_amountCON, smoke_neverCON, smoke_formerCON, smoke_yearsCON, pack_yearsCON,
        edu, education, tilland, tilland_dato, regstatus, invkat, forstdato, date_DOD, DIAGNOSE_AMI, DIAGNOSE_TOTS, AMI, TOTS, date_AMI, date_TOTS, CAUSE_DOD, DOD, CVD_DOD, IHD_DOD, SLAG_DOD,
        mulig_tidligere_AMI_I252, mulig_tidligere_AMI_for_index_hendelse_I252, mulig_tidligere_TOTS_I69, mulig_tidligere_TOTS_for_index_hendelse_I69,
        nervCON, anxCON, calmCON, irrCON, happyCON, deprCON, lonelyCON, psychCON, fibroCON, tranqCON, antidepCON))
      
      A40P <- subset(raw, freqid == "A40P", select=c(
        lopenr_16, binge40, freq40, freqid, beer40, wine40, sprit40, amount40, age40, sex, survey40, study40, fdate, usdate40, ms40, bmi40, sys40, dia40, pulse40,
        histami40, histang40, histslag40, family40, diabetes40, ht40, stat40, col40, tri40, hdl40, fys40, 
        smoke40, smoke_status40, smoke_amount40, smoke_never40, smoke_former40, smoke_years40, pack_years40,
        edu, education, tilland, tilland_dato, regstatus, invkat, forstdato, date_DOD,DIAGNOSE_AMI, DIAGNOSE_TOTS, AMI, TOTS, date_AMI, date_TOTS, CAUSE_DOD, DOD, CVD_DOD, IHD_DOD, SLAG_DOD,
        mulig_tidligere_AMI_I252, mulig_tidligere_AMI_for_index_hendelse_I252, mulig_tidligere_TOTS_I69, mulig_tidligere_TOTS_for_index_hendelse_I69,
        nerv40, anx40, calm40, irr40, happy40, depr40, lonely40, psych40, fibro40, tranq40, antidep40)) 
      
      #3) Rename variables for merging
      mylist <- c("lopenr_16", "binge", "freqALL","freqid", "beer", "wine", "sprit", "amount",  "age", "sex", "survey", "study", "fdate", "usdate", "ms", "bmi", "sys", "dia", "pulse",
                  "histami", "histang", "histslag", "family", "diabetes", "ht", "stat", "col", "tri", "hdl", "fys", 
                  "smoke", "smoke_status", "smoke_amount", "smoke_never", "smoke_former", "smoke_years", "pack_years", 
                  "edu", "education", "tilland", "tilland_dato", "regstatus", "invkat", "forstdato", "date_DOD", "DIAGNOSE_AMI", "DIAGNOSE_TOTS", "AMI", "TOTS", "date_AMI", "date_TOTS", "CAUSE_DOD","DOD", "CVD_DOD", "IHD_DOD", "SLAG_DOD",
                  "mulig_tidligere_AMI_I252", "mulig_tidligere_AMI_for_index_hendelse_I252", "mulig_tidligere_TOTS_I69", "mulig_tidligere_TOTS_for_index_hendelse_I69",
                  "nerv", "anx", "calm", "irr", "happy", "depr", "lonely", "psych", "fibro", "tranq", "antidep")
      
      names(CONOR) <- mylist
      names(A40P) <- mylist
      
      #4) Paste subsets using RBIND (APPEND)
      source <- rbind(CONOR, A40P)  ;nrow(d1)
      
      mean(source$age);  sd(source$age)
      table(source$sex) ; prop.table(table(source$sex))
      mean(source$education, na.rm=TRUE);  sd(source$education, na.rm=TRUE)
      table(source$DOD) ; prop.table(table(source$DOD))
      table(source$CVD_DOD) ; prop.table(table(source$CVD_DOD))
      source$yearbirth <- as.numeric(format(source$fdate,'%Y'))
      mean(source$yearbirth) ; sd(source$yearbirth)
      (prop.table(table(source$study)))*100
      
      
      
  
      
      
      
      
      
      
      
### CREATION OF MORE VARIABLES BEFORE STATISTICAL ANALYSES====
      
      d1$distress = cut(d1$meanscore, breaks=c(0,1.50,2.00,7)) ; table(d1$distress)
      d1$distress = as.numeric(d1$distress) ; table(d1$distress)
      d1$distress = recode(d1$distress, "1=0; 2=1; 3=2") ; table(d1$distress)

      d1$freqNEW = recode(d1$freqALL, "0=0; 1=1; 2:3=2; 4=3; 5=4")
      d1$HED = recode(d1$binge, "0:1=0; 2:3=1")
      d1$use = recode(d1$freqALL, "0=4; 1=0; 2:3=1; 4=2; 5=3")
      
      d1$amountCUT = recode(d1$amount, "0:1.9999=0; 2.0000:11.999999=1; 12.0000:23.9999=2; 24.000:1000=3; else=NA")
      d1$amountABS = recode(d1$amount, "0:1.9999=1; 2.0000:11.999999=2; 12.0000:23.9999=3; 24.000:1000=4; else=0")
      d1$amountABSREV = recode(d1$amountABS, "0=4; 1=0; 2=1; 3=2; 4=3") ; table(d1$amountABS);table(d1$amountABSREV)
      
      d1$exp2 = ifelse(d1$amountABS==1 & d1$distress==0, 0, NA)      ; table(d1$exp2) 
      d1$exp2 = ifelse(d1$amountABS==1 & d1$distress==1, 1, d1$exp2) ; table(d1$exp2)
      d1$exp2 = ifelse(d1$amountABS==1 & d1$distress==2, 2, d1$exp2) ; table(d1$exp2)
      d1$exp2 = ifelse(d1$amountABS==2 & d1$distress==0, 3, d1$exp2) ; table(d1$exp2)
      d1$exp2 = ifelse(d1$amountABS==2 & d1$distress==1, 4, d1$exp2) ; table(d1$exp2)
      d1$exp2 = ifelse(d1$amountABS==2 & d1$distress==2, 5, d1$exp2) ; table(d1$exp2)
      d1$exp2 = ifelse(d1$amountABS==3 & d1$distress==0, 6, d1$exp2) ; table(d1$exp2)
      d1$exp2 = ifelse(d1$amountABS==3 & d1$distress==1, 7, d1$exp2) ; table(d1$exp2)
      d1$exp2 = ifelse(d1$amountABS==3 & d1$distress==2, 8, d1$exp2) ; table(d1$exp2)
      d1$exp2 = ifelse(d1$amountABS==4 & d1$distress==0, 9, d1$exp2) ; table(d1$exp2)
      d1$exp2 = ifelse(d1$amountABS==4 & d1$distress==1, 10, d1$exp2) ; table(d1$exp2) 
      d1$exp2 = ifelse(d1$amountABS==4 & d1$distress==2, 11, d1$exp2) ; table(d1$exp2) 
      d1$exp2 = ifelse(d1$amountABS==0 & d1$distress==0, 12, d1$exp2) ; table(d1$exp2)
      d1$exp2 = ifelse(d1$amountABS==0 & d1$distress==1, 13, d1$exp2) ; table(d1$exp2) 
      d1$exp2 = ifelse(d1$amountABS==0 & d1$distress==2, 14, d1$exp2) ; table(d1$exp2) 
      d1$amount5 = d1$amount/5
### FOLLOW-UP & EVENTS====
      
      mean(d1$dager_out)/365.25 ; sd(d1$dager_out)/365.25
      table(d1$DOD) ; table(d1$CVD_DOD)
      
      table(d1$DOD)
      table(d1$DOD, d1$distress)
      table(d1$DOD, d1$amountABS)
      table(d1$DOD, d1$amountABS, d1$distress)
      
      table(d1$CVD_DOD)
      table(d1$CVD_DOD, d1$distress)
      table(d1$CVD_DOD, d1$amountABS)
      table(d1$CVD_DOD, d1$amountABS, d1$distress)
      
### ALCOHOL AND DISTRESS====
      
# VISUALISATION
      stat_sum_df <- function(fun, geom="crossbar", ...) {
        stat_summary(fun.data=fun, geom=geom,  ...)
      }
      
      d11 <- subset(d1, abstainer==1)
      d11$abstainer <- recode(d11$abstainer, "1=-20")
      h <- ggplot(d11, aes(abstainer, meanscore)) 
      h <- h + stat_sum_df("mean_cl_boot", mapping = aes(group = abstainer))
      h <- h + geom_smooth(data=d1, fill="black", colour="black", aes(amount, meanscore)) 
      h = h +labs(y="CONOR-MHI (mean score 1-4)", x="Alcohol intake, grams/day")
      h = h + theme(axis.title = element_text(family="sans", face="bold", size=15))
      h = h + theme(axis.line = element_line(size=1))    # FAT LINE
      #h = h + theme(axis.ticks = element_line(size=2))
      h = h + theme(text=element_text(size=15, face="bold"))  # BIGGER TEXT
      h = h + scale_y_continuous(breaks=seq(1,4,0.1), limits=c(1,4))
      h = h + scale_x_continuous(breaks=c(-20,0, 20, 40, 60, 80, 100))
      #h = h + scale_x_continuous(breaks=seq(0,100,20))
      #h <- h + coord_cartesian(ylim = c(1.3, 2.3))
      h
      #ggsave("timesmonth.pdf", width = 5, height = 5)     
      
      # ASSESSEMENT
      
      options(scipen = 999)
      options("scipen" = 0, "digits" = 5)
      
      # fit = lm(meanscore ~ factor(amountABSREV) + age + sex, d1) ; coef(fit); confint(fit) 
      
### JOINT HRS ====
      fit1 <- coxph(Surv(dager_out, DOD==1) ~ factor(exp2), d1)
      
      fit2 <- coxph(Surv(dager_out, DOD==1) ~ factor(exp2) + age  +  factor(sex), d1)
      
      fit3 <- coxph(Surv(dager_out, DOD==1) ~ factor(exp2) + age +  factor(sex)
                    + factor(smoke_status) + factor(fys) + bmi + factor(edu) + factor (ms) + pulse + col + tri  + diabetes + family + factor(histCVD), d1)
      
      fit4 <- coxph(Surv(dager_out, CVD_DOD==1) ~ factor(exp2), d1)
      fit5 <- coxph(Surv(dager_out, CVD_DOD==1) ~ factor(exp2) + age  +  factor(sex), d1)
      fit6 <- coxph(Surv(dager_out, CVD_DOD==1) ~ factor(exp2) + age  +  factor(sex)
                    + factor(smoke_status) + factor(fys) + bmi + factor(edu) + factor (ms) + pulse + col + tri + diabetes + family + factor(histCVD), d1)
      
      # �pne i Excell, flipp tall, lim inn
      exponentiate <- function(x) exp(x)
      
      confy = list(exp(confint(fit1)),  exp(confint(fit2)),exp(confint(fit3)), exp(confint(fit4)), exp(confint(fit5)), exp(confint(fit6)))
      stargazer(fit1, fit2, fit3, fit4, fit5, fit6,
                type="html", single.row=T, apply.coef=exponentiate, ci=T,  digits=2, ci.custom=confy, star.cutoffs = 0.1^10000,
                omit=c("age", "sex", "smoke_status", "fys", "bmi", "edu", "ms", "pulse", "col", "tri", "diabetes", "family", "histCVD"), out="TAB_3.htm")    
      
      
## DELTA METHOD to get SE'S AND 95% CI FOR THE MULTIPLICATIVE INTERACTIONS
      library(msm)
      summary(fit2)
      vcov(fit2)
      coef(fit2)
      
      model = fit1 #SPECIFY MODEL
      
      #MENTAL HEALTH INDEX: 1.50 - 2.00
      A = 4  ; B = 1 ; C = 3  # LIGHT
      A = 7  ; B = 1 ; C = 6  # MODERATE
      A = 10 ; B = 1 ; C = 9  # HIGH
      A = 13 ; B = 1 ; C = 12 # CURRENT ABSTAINER
      #MENTAL HEALTH INDEX: 2.00 - 4.00
      A = 5  ; B = 2 ; C = 3  # LIGHT
      A = 8  ; B = 2 ; C = 6  # MODERATE
      A = 11 ; B = 2 ; C = 9  # HIGH
      A = 14 ; B = 2 ; C = 12 # CURRENT ABSTAINER
      
      SE_DELTA = deltamethod(g=~exp(x3)/(exp(x1)*exp(x2)), mean = coef(model)[c(A,B,C)], vcov(model)[c(A,B,C), c(A,B,C)])
      exp(coef(model)[A])/(exp(coef(model)[B]) * exp(coef(model)[C])) - 1.96 * SE_DELTA # LOWER
      exp(coef(model)[A])/(exp(coef(model)[B]) * exp(coef(model)[C])) + 1.96 * SE_DELTA # HIGHER
      
      
      
      # TEST A COEFFIECIENT TO SEE IF THE EXP ETC IS CORRECT
      #deltamethod(g=~exp(x1), mean = coef(fit2)[c(11)], vcov(fit2)[c(11), c(11)])
      #] 0.2362211
      #> 2.28-1.96*.236221
      #[1] 1.817007
      #> 2.28+1.96*.236221
      #2.742993
      
      
### HR FOR MENTAL HEALTH INDEX SEPARATELY AND IN STRATA OF ALCOHOL INTAKE====
      
      # DEATH
      
      fit1 <- coxph(Surv(dager_out, DOD==1) ~ factor(distress), d1)
      fit2 <- coxph(Surv(dager_out, DOD==1) ~ factor(distress), d1, subset=amountABS==0)
      fit3 <- coxph(Surv(dager_out, DOD==1) ~ factor(distress), d1, subset=amountABS==1)
      fit4 <- coxph(Surv(dager_out, DOD==1) ~ factor(distress), d1, subset=amountABS==2)
      fit5 <- coxph(Surv(dager_out, DOD==1) ~ factor(distress), d1, subset=amountABS==3)
      fit6 <- coxph(Surv(dager_out, DOD==1) ~ factor(distress), d1, subset=amountABS==4)
      
      fit7 <- coxph(Surv(dager_out, DOD==1) ~ factor(distress) + age  +  factor(sex), d1)
      fit8 <- coxph(Surv(dager_out, DOD==1) ~ factor(distress) + age  +  factor(sex), d1, subset=amountABS==0)
      fit9 <- coxph(Surv(dager_out, DOD==1) ~ factor(distress) + age  +  factor(sex), d1, subset=amountABS==1)
      fit10 <- coxph(Surv(dager_out, DOD==1) ~ factor(distress) + age  +  factor(sex), d1, subset=amountABS==2)
      fit11 <- coxph(Surv(dager_out, DOD==1) ~ factor(distress) + age  +  factor(sex), d1, subset=amountABS==3)
      fit12 <- coxph(Surv(dager_out, DOD==1) ~ factor(distress) + age  +  factor(sex), d1, subset=amountABS==4)
      
      fit13 <- coxph(Surv(dager_out, DOD==1) ~ factor(distress) + age +  factor(sex) + factor(amountABS)
                     + factor(smoke_status) + factor(fys) + bmi + factor(edu) + factor (ms) + pulse + col + tri  + diabetes + family + factor(histCVD), d1)
      fit14 <- coxph(Surv(dager_out, DOD==1) ~ factor(distress) + age +  factor(sex)
                     + factor(smoke_status) + factor(fys) + bmi + factor(edu) + factor (ms) + pulse + col + tri  + diabetes + family + factor(histCVD), d1, subset = amountABS==0)
      fit15 <- coxph(Surv(dager_out, DOD==1) ~ factor(distress) + age +  factor(sex)
                     + factor(smoke_status) + factor(fys) + bmi + factor(edu) + factor (ms) + pulse + col + tri  + diabetes + family + factor(histCVD), d1, subset = amountABS==1)
      fit16 <- coxph(Surv(dager_out, DOD==1) ~ factor(distress) + age +  factor(sex)
                     + factor(smoke_status) + factor(fys) + bmi + factor(edu) + factor (ms) + pulse + col + tri  + diabetes + family + factor(histCVD), d1, subset = amountABS==2)
      fit17 <- coxph(Surv(dager_out, DOD==1) ~ factor(distress) + age +  factor(sex)
                     + factor(smoke_status) + factor(fys) + bmi + factor(edu) + factor (ms) + pulse + col + tri  + diabetes + family + factor(histCVD), d1, subset = amountABS==3)
      fit18 <- coxph(Surv(dager_out, DOD==1) ~ factor(distress) + age +  factor(sex)
                     + factor(smoke_status) + factor(fys) + bmi + factor(edu) + factor (ms) + pulse + col + tri  + diabetes + family + factor(histCVD), d1, subset = amountABS==4)
      
      fit19 <- coxph(Surv(dager_out, DOD==1) ~ meanscore, d1)
      fit20 <- coxph(Surv(dager_out, DOD==1) ~ meanscore, d1, subset=amountABS==0)
      fit21 <- coxph(Surv(dager_out, DOD==1) ~ meanscore, d1, subset=amountABS==1)
      fit22 <- coxph(Surv(dager_out, DOD==1) ~ meanscore, d1, subset=amountABS==2)
      fit23 <- coxph(Surv(dager_out, DOD==1) ~ meanscore, d1, subset=amountABS==3)
      fit24 <- coxph(Surv(dager_out, DOD==1) ~ meanscore, d1, subset=amountABS==4)
      
      fit25 <- coxph(Surv(dager_out, DOD==1) ~ meanscore + age  +  factor(sex), d1)
      fit26 <- coxph(Surv(dager_out, DOD==1) ~ meanscore + age  +  factor(sex), d1, subset=amountABS==0)
      fit27 <- coxph(Surv(dager_out, DOD==1) ~ meanscore + age  +  factor(sex), d1, subset=amountABS==1)
      fit28 <- coxph(Surv(dager_out, DOD==1) ~ meanscore + age  +  factor(sex), d1, subset=amountABS==2)
      fit29 <- coxph(Surv(dager_out, DOD==1) ~ meanscore + age  +  factor(sex), d1, subset=amountABS==3)
      fit30 <- coxph(Surv(dager_out, DOD==1) ~ meanscore + age  +  factor(sex), d1, subset=amountABS==4)
      
      fit31 = coxph(Surv(dager_out, DOD) ~ age + sex + meanscore + factor(amountABS)
                    + factor(smoke_status) + factor(fys) + bmi + factor(edu) + factor (ms) + pulse + col + tri  + diabetes + family + factor(histCVD), d1)
      fit32 = coxph(Surv(dager_out, DOD) ~ age + sex + meanscore
                    + factor(smoke_status) + factor(fys) + bmi + factor(edu) + factor (ms) + pulse + col + tri  + diabetes + family + factor(histCVD), d1, subset=amountABS==0)
      fit33 = coxph(Surv(dager_out, DOD) ~ age + sex + meanscore
                    + factor(smoke_status) + factor(fys) + bmi + factor(edu) + factor (ms) + pulse + col + tri  + diabetes + family + factor(histCVD), d1, subset=amountABS==1)
      fit34 = coxph(Surv(dager_out, DOD) ~ age + sex + meanscore
                    + factor(smoke_status) + factor(fys) + bmi + factor(edu) + factor (ms) + pulse + col + tri  + diabetes + family + factor(histCVD), d1, subset=amountABS==2)
      fit35 = coxph(Surv(dager_out, DOD) ~ age + sex + meanscore
                    + factor(smoke_status) + factor(fys) + bmi + factor(edu) + factor (ms) + pulse + col + tri  + diabetes + family + factor(histCVD), d1, subset=amountABS==3)
      fit36 = coxph(Surv(dager_out, DOD) ~ age + sex + meanscore
                    + factor(smoke_status) + factor(fys) + bmi + factor(edu) + factor (ms) + pulse + col + tri  + diabetes + family + factor(histCVD), d1, subset=amountABS==4)
      
      # MAKE SURE THAT THE REFERENCE GROUP IS THOSE WHO DRINK A LITTLE BIT OF ALCOHOL
      d1$select = recode(d1$amountABS, "0=4; 1=0; 2=1; 3=2; 4=3") ; table(d1$select)
      
      fit37 = coxph(Surv(dager_out, DOD) ~ meanscore*factor(select), d1)
      
      fit38 = coxph(Surv(dager_out, DOD) ~ age + sex + meanscore*factor(select), d1)
      
      fit39 = coxph(Surv(dager_out, DOD) ~ age + sex + meanscore*factor(select)
                    + factor(smoke_status) + factor(fys) + bmi + factor(edu) + factor (ms) + pulse + col + tri  + diabetes + family + factor(histCVD), d1)
      
      # �pne i Excell, flipp tall, lim inn
      exponentiate <- function(x) exp(x)
      
      confy = list(exp(confint(fit1)),  exp(confint(fit2)),exp(confint(fit3)), exp(confint(fit4)), exp(confint(fit5)), exp(confint(fit6)),
                   exp(confint(fit7)),  exp(confint(fit8)),exp(confint(fit9)), exp(confint(fit10)), exp(confint(fit11)), exp(confint(fit12)),
                   exp(confint(fit13)),  exp(confint(fit14)),exp(confint(fit15)), exp(confint(fit16)), exp(confint(fit17)), 
                   exp(confint(fit18)), exp(confint(fit19)),exp(confint(fit20)), exp(confint(fit21)), exp(confint(fit22)),exp(confint(fit23)), 
                   exp(confint(fit24)),  exp(confint(fit25)), exp(confint(fit26)),exp(confint(fit27)),exp(confint(fit28)), exp(confint(fit29)),
                   exp(confint(fit30)), exp(confint(fit31)), exp(confint(fit32)),exp(confint(fit33)),exp(confint(fit34)),  exp(confint(fit35)), 
                   exp(confint(fit36)),exp(confint(fit37)),exp(confint(fit38)), exp(confint(fit39)))
      stargazer(fit1, fit2, fit3, fit4, fit5, fit6, fit7, fit8, fit9, fit10, fit11, fit12, fit13, fit14, fit15, fit16, fit17,
                fit18, fit19, fit20, fit21, fit22, fit23, fit24, fit25, fit26, fit27, fit28, fit29, fit30, fit31, fit32, fit33,
                fit34, fit35, fit36, fit37, fit38, fit39, 
                type="html", single.row=T, apply.coef=exponentiate, ci=T,  digits=2, ci.custom=confy, star.cutoffs = 0.1^10000,
                omit=c("age", "sex", "smoke_status", "fys", "bmi", "edu", "ms", "pulse", "col", "tri", "diabetes", "family", "histCVD"), out="TAB_S3_DOD.htm")  
      
      
      ### CVD DEATH
      
      fit1 <- coxph(Surv(dager_out, CVD_DOD==1) ~ factor(distress), d1)
      fit2 <- coxph(Surv(dager_out, CVD_DOD==1) ~ factor(distress), d1, subset=amountABS==0)
      fit3 <- coxph(Surv(dager_out, CVD_DOD==1) ~ factor(distress), d1, subset=amountABS==1)
      fit4 <- coxph(Surv(dager_out, CVD_DOD==1) ~ factor(distress), d1, subset=amountABS==2)
      fit5 <- coxph(Surv(dager_out, CVD_DOD==1) ~ factor(distress), d1, subset=amountABS==3)
      fit6 <- coxph(Surv(dager_out, CVD_DOD==1) ~ factor(distress), d1, subset=amountABS==4)
      
      fit7 <- coxph(Surv(dager_out, CVD_DOD==1) ~ factor(distress) + age  +  factor(sex), d1)
      fit8 <- coxph(Surv(dager_out, CVD_DOD==1) ~ factor(distress) + age  +  factor(sex), d1, subset=amountABS==0)
      fit9 <- coxph(Surv(dager_out, CVD_DOD==1) ~ factor(distress) + age  +  factor(sex), d1, subset=amountABS==1)
      fit10 <- coxph(Surv(dager_out, CVD_DOD==1) ~ factor(distress) + age  +  factor(sex), d1, subset=amountABS==2)
      fit11 <- coxph(Surv(dager_out, CVD_DOD==1) ~ factor(distress) + age  +  factor(sex), d1, subset=amountABS==3)
      fit12 <- coxph(Surv(dager_out, CVD_DOD==1) ~ factor(distress) + age  +  factor(sex), d1, subset=amountABS==4)
      
      fit13 <- coxph(Surv(dager_out, CVD_DOD==1) ~ factor(distress) + age +  factor(sex) + factor(amountABS)
                     + factor(smoke_status) + factor(fys) + bmi + factor(edu) + factor (ms) + pulse + col + tri  + diabetes + family + factor(histCVD), d1)
      fit14 <- coxph(Surv(dager_out, CVD_DOD==1) ~ factor(distress) + age +  factor(sex)
                     + factor(smoke_status) + factor(fys) + bmi + factor(edu) + factor (ms) + pulse + col + tri  + diabetes + family + factor(histCVD), d1, subset = amountABS==0)
      fit15 <- coxph(Surv(dager_out, CVD_DOD==1) ~ factor(distress) + age +  factor(sex)
                     + factor(smoke_status) + factor(fys) + bmi + factor(edu) + factor (ms) + pulse + col + tri  + diabetes + family + factor(histCVD), d1, subset = amountABS==1)
      fit16 <- coxph(Surv(dager_out, CVD_DOD==1) ~ factor(distress) + age +  factor(sex)
                     + factor(smoke_status) + factor(fys) + bmi + factor(edu) + factor (ms) + pulse + col + tri  + diabetes + family + factor(histCVD), d1, subset = amountABS==2)
      fit17 <- coxph(Surv(dager_out, CVD_DOD==1) ~ factor(distress) + age +  factor(sex)
                     + factor(smoke_status) + factor(fys) + bmi + factor(edu) + factor (ms) + pulse + col + tri  + diabetes + family + factor(histCVD), d1, subset = amountABS==3)
      fit18 <- coxph(Surv(dager_out, CVD_DOD==1) ~ factor(distress) + age +  factor(sex)
                     + factor(smoke_status) + factor(fys) + bmi + factor(edu) + factor (ms) + pulse + col + tri  + diabetes + family + factor(histCVD), d1, subset = amountABS==4)
      
      fit19 <- coxph(Surv(dager_out, CVD_DOD==1) ~ meanscore, d1)
      fit20 <- coxph(Surv(dager_out, CVD_DOD==1) ~ meanscore, d1, subset=amountABS==0)
      fit21 <- coxph(Surv(dager_out, CVD_DOD==1) ~ meanscore, d1, subset=amountABS==1)
      fit22 <- coxph(Surv(dager_out, CVD_DOD==1) ~ meanscore, d1, subset=amountABS==2)
      fit23 <- coxph(Surv(dager_out, CVD_DOD==1) ~ meanscore, d1, subset=amountABS==3)
      fit24 <- coxph(Surv(dager_out, CVD_DOD==1) ~ meanscore, d1, subset=amountABS==4)
      
      fit25 <- coxph(Surv(dager_out, CVD_DOD==1) ~ meanscore + age  +  factor(sex), d1)
      fit26 <- coxph(Surv(dager_out, CVD_DOD==1) ~ meanscore + age  +  factor(sex), d1, subset=amountABS==0)
      fit27 <- coxph(Surv(dager_out, CVD_DOD==1) ~ meanscore + age  +  factor(sex), d1, subset=amountABS==1)
      fit28 <- coxph(Surv(dager_out, CVD_DOD==1) ~ meanscore + age  +  factor(sex), d1, subset=amountABS==2)
      fit29 <- coxph(Surv(dager_out, CVD_DOD==1) ~ meanscore + age  +  factor(sex), d1, subset=amountABS==3)
      fit30 <- coxph(Surv(dager_out, CVD_DOD==1) ~ meanscore + age  +  factor(sex), d1, subset=amountABS==4)
      
      fit31 = coxph(Surv(dager_out, CVD_DOD) ~ age + sex + meanscore + factor(amountABS)
                    + factor(smoke_status) + factor(fys) + bmi + factor(edu) + factor (ms) + pulse + col + tri  + diabetes + family + factor(histCVD), d1)
      fit32 = coxph(Surv(dager_out, CVD_DOD) ~ age + sex + meanscore
                    + factor(smoke_status) + factor(fys) + bmi + factor(edu) + factor (ms) + pulse + col + tri  + diabetes + family + factor(histCVD), d1, subset=amountABS==0)
      fit33 = coxph(Surv(dager_out, CVD_DOD) ~ age + sex + meanscore
                    + factor(smoke_status) + factor(fys) + bmi + factor(edu) + factor (ms) + pulse + col + tri  + diabetes + family + factor(histCVD), d1, subset=amountABS==1)
      fit34 = coxph(Surv(dager_out, CVD_DOD) ~ age + sex + meanscore
                    + factor(smoke_status) + factor(fys) + bmi + factor(edu) + factor (ms) + pulse + col + tri  + diabetes + family + factor(histCVD), d1, subset=amountABS==2)
      fit35 = coxph(Surv(dager_out, CVD_DOD) ~ age + sex + meanscore
                    + factor(smoke_status) + factor(fys) + bmi + factor(edu) + factor (ms) + pulse + col + tri  + diabetes + family + factor(histCVD), d1, subset=amountABS==3)
      fit36 = coxph(Surv(dager_out, CVD_DOD) ~ age + sex + meanscore
                    + factor(smoke_status) + factor(fys) + bmi + factor(edu) + factor (ms) + pulse + col + tri  + diabetes + family + factor(histCVD), d1, subset=amountABS==4)
      
      # MAKE SURE THAT THE REFERENCE GROUP IS THOSE WHO DRINK A LITTLE BIT OF ALCOHOL
      d1$select = recode(d1$amountABS, "0=4; 1=0; 2=1; 3=2; 4=3") ; table(d1$select)
      
      fit37 = coxph(Surv(dager_out, CVD_DOD) ~ meanscore*factor(select), d1)
      
      fit38 = coxph(Surv(dager_out, CVD_DOD) ~ age + sex + meanscore*factor(select), d1)
      
      fit39 = coxph(Surv(dager_out, CVD_DOD) ~ age + sex + meanscore*factor(select)
                    + factor(smoke_status) + factor(fys) + bmi + factor(edu) + factor (ms) + pulse + col + tri  + diabetes + family + factor(histCVD), d1)
      
      # �pne i Excell, flipp tall, lim inn
      exponentiate <- function(x) exp(x)
      
      confy = list(exp(confint(fit1)),  exp(confint(fit2)),exp(confint(fit3)), exp(confint(fit4)), exp(confint(fit5)), exp(confint(fit6)),
                   exp(confint(fit7)),  exp(confint(fit8)),exp(confint(fit9)), exp(confint(fit10)), exp(confint(fit11)), exp(confint(fit12)),
                   exp(confint(fit13)),  exp(confint(fit14)),exp(confint(fit15)), exp(confint(fit16)), exp(confint(fit17)), 
                   exp(confint(fit18)), exp(confint(fit19)),exp(confint(fit20)), exp(confint(fit21)), exp(confint(fit22)),exp(confint(fit23)), 
                   exp(confint(fit24)),  exp(confint(fit25)), exp(confint(fit26)),exp(confint(fit27)),exp(confint(fit28)), exp(confint(fit29)),
                   exp(confint(fit30)), exp(confint(fit31)), exp(confint(fit32)),exp(confint(fit33)),exp(confint(fit34)),  exp(confint(fit35)), 
                   exp(confint(fit36)),exp(confint(fit37)),exp(confint(fit38)), exp(confint(fit39)))
      stargazer(fit1, fit2, fit3, fit4, fit5, fit6, fit7, fit8, fit9, fit10, fit11, fit12, fit13, fit14, fit15, fit16, fit17,
                fit18, fit19, fit20, fit21, fit22, fit23, fit24, fit25, fit26, fit27, fit28, fit29, fit30, fit31, fit32, fit33,
                fit34, fit35, fit36, fit37, fit38, fit39, 
                type="html", single.row=T, apply.coef=exponentiate, ci=T,  digits=2, ci.custom=confy, star.cutoffs = 0.1^10000,
                omit=c("age", "sex", "smoke_status", "fys", "bmi", "edu", "ms", "pulse", "col", "tri", "diabetes", "family", "histCVD"), out="CVD_MENT.htm")  
      
      
   
      
      
      
      
      
      
      
      
      
      
      
      
### HR FOR ALCOHOL INTAKE CATEGORIES AND THE AVERAGE INTAKE QUANTITY AMONG CURRENT DRINKERS OVERALL AND IN STRATA OF MENTAL HEALTH INDEX ====
      
      # DEATH
      fit1 <- coxph(Surv(dager_out, DOD==1) ~ factor(amountABSREV), d1)
      fit2 <- coxph(Surv(dager_out, DOD==1) ~ factor(amountABSREV), d1, subset=distress==0)
      fit3 <- coxph(Surv(dager_out, DOD==1) ~ factor(amountABSREV), d1, subset=distress==1)
      fit4 <- coxph(Surv(dager_out, DOD==1) ~ factor(amountABSREV), d1, subset=distress==2)
      
      fit5 <- coxph(Surv(dager_out, DOD==1) ~ factor(amountABSREV) + age  +  factor(sex), d1)
      fit6 <- coxph(Surv(dager_out, DOD==1) ~ factor(amountABSREV) + age  +  factor(sex), d1, subset=distress==0)
      fit7 <- coxph(Surv(dager_out, DOD==1) ~ factor(amountABSREV) + age  +  factor(sex), d1, subset=distress==1)
      fit8 <- coxph(Surv(dager_out, DOD==1) ~ factor(amountABSREV) + age  +  factor(sex), d1, subset=distress==2)
      
      fit9 <- coxph(Surv(dager_out, DOD==1) ~ factor(amountABSREV) + age +  factor(sex) + factor(distress)
                    + factor(smoke_status) + factor(fys) + bmi + factor(edu) + factor (ms) + pulse + col + tri  + diabetes + family + factor(histCVD), d1)
      fit10 <- coxph(Surv(dager_out, DOD==1) ~ factor(amountABSREV) + age +  factor(sex)
                     + factor(smoke_status) + factor(fys) + bmi + factor(edu) + factor (ms) + pulse + col + tri  + diabetes + family + factor(histCVD), d1, subset = distress==0)
      fit11 <- coxph(Surv(dager_out, DOD==1) ~ factor(amountABSREV) + age +  factor(sex)
                     + factor(smoke_status) + factor(fys) + bmi + factor(edu) + factor (ms) + pulse + col + tri  + diabetes + family + factor(histCVD), d1, subset = distress==1)
      fit12 <- coxph(Surv(dager_out, DOD==1) ~ factor(amountABSREV) + age +  factor(sex)
                     + factor(smoke_status) + factor(fys) + bmi + factor(edu) + factor (ms) + pulse + col + tri  + diabetes + family + factor(histCVD), d1, subset = distress==2)
      
      fit13 = coxph(Surv(dager_out, DOD) ~ amount5, d1)
      fit14 = coxph(Surv(dager_out, DOD) ~ amount5, d1, subset=distress==0)
      fit15 = coxph(Surv(dager_out, DOD) ~ amount5, d1, subset=distress==1)
      fit16 = coxph(Surv(dager_out, DOD) ~ amount5, d1, subset=distress==2)
      
      fit17  = coxph(Surv(dager_out, DOD) ~ age + sex + amount5, d1)
      fit18 = coxph(Surv(dager_out, DOD) ~ age + sex + amount5, d1, subset=distress==0)
      fit19 = coxph(Surv(dager_out, DOD) ~ age + sex + amount5, d1, subset=distress==1)
      fit20 = coxph(Surv(dager_out, DOD) ~ age + sex + amount5, d1, subset=distress==2)
      
      fit21 = coxph(Surv(dager_out, DOD) ~ age + sex + amount5 + factor(distress)
                    + factor(smoke_status) + factor(fys) + bmi + factor(edu) + factor (ms) + pulse + col + tri  + diabetes + family + factor(histCVD), d1)
      fit22 = coxph(Surv(dager_out, DOD) ~ age + sex + amount5
                    + factor(smoke_status) + factor(fys) + bmi + factor(edu) + factor (ms) + pulse + col + tri  + diabetes + family + factor(histCVD), d1, subset=distress==0)
      fit23 = coxph(Surv(dager_out, DOD) ~ age + sex + amount5
                    + factor(smoke_status) + factor(fys) + bmi + factor(edu) + factor (ms) + pulse + col + tri  + diabetes + family + factor(histCVD), d1, subset=distress==1)
      fit24 = coxph(Surv(dager_out, DOD) ~ age + sex + amount5
                    + factor(smoke_status) + factor(fys) + bmi + factor(edu) + factor (ms) + pulse + col + tri  + diabetes + family + factor(histCVD), d1, subset=distress==2)
      
      fit25 = coxph(Surv(dager_out, DOD) ~ amount5*factor(distress), d1)
      
      fit26 = coxph(Surv(dager_out, DOD) ~ age + sex + amount5*factor(distress), d1)
      
      fit27 = coxph(Surv(dager_out, DOD) ~ age + sex + amount5*factor(distress)
                    + factor(smoke_status) + factor(fys) + bmi + factor(edu) + factor (ms) + pulse + col + tri  + diabetes + family + factor(histCVD), d1)
      
      # �pne i Excell, flipp tall, lim inn
      exponentiate <- function(x) exp(x)
      
      confy = list(exp(confint(fit1)),  exp(confint(fit2)),exp(confint(fit3)), exp(confint(fit4)), exp(confint(fit5)), exp(confint(fit6)),
                   exp(confint(fit7)),  exp(confint(fit8)),exp(confint(fit9)), exp(confint(fit10)), exp(confint(fit11)),exp(confint(fit12)), exp(confint(fit13)),
                   exp(confint(fit14)), exp(confint(fit15)),exp(confint(fit16)), exp(confint(fit17)),exp(confint(fit18)), exp(confint(fit19)),exp(confint(fit20)), 
                   exp(confint(fit21)), exp(confint(fit22)),exp(confint(fit23)), exp(confint(fit24)),
                   exp(confint(fit25)), exp(confint(fit26)),exp(confint(fit27)))
      stargazer(fit1, fit2, fit3, fit4, fit5, fit6, fit7, fit8, fit9, fit10, fit11, fit12, fit13, fit14, fit15, fit16, fit17,
                fit18, fit19, fit20, fit21, fit22, fit23, fit24, fit25, fit26, fit27,
                type="html", single.row=T, apply.coef=exponentiate, ci=T,  digits=2, ci.custom=confy, star.cutoffs = 0.1^10000,
                omit=c("age", "sex", "smoke_status", "fys", "bmi", "edu", "ms", "pulse", "col", "tri", "diabetes", "family", "histCVD"), out="OUT1.htm")  
      
      # CVD_DEATH
      fit1 <- coxph(Surv(dager_out, CVD_DOD==1) ~ factor(amountABSREV), d1)
      fit2 <- coxph(Surv(dager_out, CVD_DOD==1) ~ factor(amountABSREV), d1, subset=distress==0)
      fit3 <- coxph(Surv(dager_out, CVD_DOD==1) ~ factor(amountABSREV), d1, subset=distress==1)
      fit4 <- coxph(Surv(dager_out, CVD_DOD==1) ~ factor(amountABSREV), d1, subset=distress==2)
      
      fit5 <- coxph(Surv(dager_out, CVD_DOD==1) ~ factor(amountABSREV) + age  +  factor(sex), d1)
      fit6 <- coxph(Surv(dager_out, CVD_DOD==1) ~ factor(amountABSREV) + age  +  factor(sex), d1, subset=distress==0)
      fit7 <- coxph(Surv(dager_out, CVD_DOD==1) ~ factor(amountABSREV) + age  +  factor(sex), d1, subset=distress==1)
      fit8 <- coxph(Surv(dager_out, CVD_DOD==1) ~ factor(amountABSREV) + age  +  factor(sex), d1, subset=distress==2)
      
      fit9 <- coxph(Surv(dager_out, CVD_DOD==1) ~ factor(amountABSREV) + age +  factor(sex) + factor(distress)
                    + factor(smoke_status) + factor(fys) + bmi + factor(edu) + factor (ms) + pulse + col + tri  + diabetes + family + factor(histCVD), d1)
      fit10 <- coxph(Surv(dager_out, CVD_DOD==1) ~ factor(amountABSREV) + age +  factor(sex)
                     + factor(smoke_status) + factor(fys) + bmi + factor(edu) + factor (ms) + pulse + col + tri  + diabetes + family + factor(histCVD), d1, subset = distress==0)
      fit11 <- coxph(Surv(dager_out, CVD_DOD==1) ~ factor(amountABSREV) + age +  factor(sex)
                     + factor(smoke_status) + factor(fys) + bmi + factor(edu) + factor (ms) + pulse + col + tri  + diabetes + family + factor(histCVD), d1, subset = distress==1)
      fit12 <- coxph(Surv(dager_out, CVD_DOD==1) ~ factor(amountABSREV) + age +  factor(sex)
                     + factor(smoke_status) + factor(fys) + bmi + factor(edu) + factor (ms) + pulse + col + tri  + diabetes + family + factor(histCVD), d1, subset = distress==2)
      
      fit13 = coxph(Surv(dager_out, CVD_DOD) ~ amount5, d1)
      fit14 = coxph(Surv(dager_out, CVD_DOD) ~ amount5, d1, subset=distress==0)
      fit15 = coxph(Surv(dager_out, CVD_DOD) ~ amount5, d1, subset=distress==1)
      fit16 = coxph(Surv(dager_out, CVD_DOD) ~ amount5, d1, subset=distress==2)
      
      fit17  = coxph(Surv(dager_out, CVD_DOD) ~ age + sex + amount5, d1)
      fit18 = coxph(Surv(dager_out, CVD_DOD) ~ age + sex + amount5, d1, subset=distress==0)
      fit19 = coxph(Surv(dager_out, CVD_DOD) ~ age + sex + amount5, d1, subset=distress==1)
      fit20 = coxph(Surv(dager_out, CVD_DOD) ~ age + sex + amount5, d1, subset=distress==2)
      
      fit21 = coxph(Surv(dager_out, CVD_DOD) ~ age + sex + amount5 + factor(distress)
                    + factor(smoke_status) + factor(fys) + bmi + factor(edu) + factor (ms) + pulse + col + tri  + diabetes + family + factor(histCVD), d1)
      fit22 = coxph(Surv(dager_out, CVD_DOD) ~ age + sex + amount5
                    + factor(smoke_status) + factor(fys) + bmi + factor(edu) + factor (ms) + pulse + col + tri  + diabetes + family + factor(histCVD), d1, subset=distress==0)
      fit23 = coxph(Surv(dager_out, CVD_DOD) ~ age + sex + amount5
                    + factor(smoke_status) + factor(fys) + bmi + factor(edu) + factor (ms) + pulse + col + tri  + diabetes + family + factor(histCVD), d1, subset=distress==1)
      fit24 = coxph(Surv(dager_out, CVD_DOD) ~ age + sex + amount5
                    + factor(smoke_status) + factor(fys) + bmi + factor(edu) + factor (ms) + pulse + col + tri  + diabetes + family + factor(histCVD), d1, subset=distress==2)
      
      fit25 = coxph(Surv(dager_out, CVD_DOD) ~ amount5*factor(distress), d1)
      
      fit26 = coxph(Surv(dager_out, CVD_DOD) ~ age + sex + amount5*factor(distress), d1)
      
      fit27 = coxph(Surv(dager_out, CVD_DOD) ~ age + sex + amount5*factor(distress)
                    + factor(smoke_status) + factor(fys) + bmi + factor(edu) + factor (ms) + pulse + col + tri  + diabetes + family + factor(histCVD), d1)
      
      # �pne i Excell, flipp tall, lim inn
      exponentiate <- function(x) exp(x)
      
      confy = list(exp(confint(fit1)),  exp(confint(fit2)),exp(confint(fit3)), exp(confint(fit4)), exp(confint(fit5)), exp(confint(fit6)),
                   exp(confint(fit7)),  exp(confint(fit8)),exp(confint(fit9)), exp(confint(fit10)), exp(confint(fit11)),exp(confint(fit12)), exp(confint(fit13)),
                   exp(confint(fit14)), exp(confint(fit15)),exp(confint(fit16)), exp(confint(fit17)),exp(confint(fit18)), exp(confint(fit19)),exp(confint(fit20)), 
                   exp(confint(fit21)), exp(confint(fit22)),exp(confint(fit23)), exp(confint(fit24)),
                   exp(confint(fit25)), exp(confint(fit26)),exp(confint(fit27)))
      stargazer(fit1, fit2, fit3, fit4, fit5, fit6, fit7, fit8, fit9, fit10, fit11, fit12, fit13, fit14, fit15, fit16, fit17,
                fit18, fit19, fit20, fit21, fit22, fit23, fit24, fit25, fit26, fit27,
                type="html", single.row=T, apply.coef=exponentiate, ci=T,  digits=2, ci.custom=confy, star.cutoffs = 0.1^10000,
                omit=c("age", "sex", "smoke_status", "fys", "bmi", "edu", "ms", "pulse", "col", "tri", "diabetes", "family", "histCVD"), out="OUT1.htm")  
      
### KAPLAN - MEIER====
      d1$year_out = d1$dager_out/365.25
      
      fit1 = survfit(Surv(year_out, DOD) ~ factor(distress), data=d1)
      fit2 = survfit(Surv(year_out, CVD_DOD) ~ factor(distress), data=d1)
      fit3 = survfit(Surv(year_out, DOD) ~ factor(amountABS), data=d1)
      fit4 = survfit(Surv(year_out, CVD_DOD) ~ factor(amountABS), data=d1)
      
      par(mfrow=c(1,0))
      
      plot(fit1, lty=1, conf.int=TRUE, ylim=c(0.75, 1.0), 
           col=c("black", "grey","red"),
           xlab = "Follow-up (years)", ylab = "Survival Probability")
      
      plot(fit3, lty=1, conf.int=TRUE, ylim=c(0.75, 1.0), 
           col=c("red", "black", "grey", "blue", "darkgreen"),
           xlab = "Follow-up (years)", ylab = "Survival Probability")
      
      
      plot(fit2, lty=1, conf.int=TRUE, ylim=c(0.90, 1.0), 
           col=c("black", "grey", "red"),
           xlab = "Follow-up (years)", ylab = "Survival Probability")
      
      
      plot(fit4, lty=1, conf.int=TRUE, ylim=c(0.90, 1.0), 
           col=c("red", "black", "grey", "blue", "darkgreen"),
           xlab = "Follow-up (years)", ylab = "Survival Probability")
      
      #LOGRANK TESTS
      survdiff(Surv(dager_out, DOD) ~ factor(distress), data=d1)
      survdiff(Surv(dager_out, CVD_DOD) ~ factor(distress), data=d1)
      
      survdiff(Surv(dager_out, DOD) ~ factor(amountABS), data=d1)
      survdiff(Surv(dager_out, CVD_DOD) ~ factor(amountABS), data=d1)
      
      library(survminer)
      ggsurvplot(fit1, data = d1, risk.table = TRUE, ylim=c(0.75, 1.0), conf.int = TRUE)
      ggsurvplot(fit3, data = d1, risk.table = TRUE, ylim=c(0.75, 1.0), conf.int = TRUE)
      ggsurvplot(fit2, data = d1, risk.table = TRUE, ylim=c(0.85, 1.0), conf.int = TRUE)
      ggsurvplot(fit4, data = d1, risk.table = TRUE, ylim=c(0.85, 1.0), conf.int = TRUE)
      
### SMOOTHED LOG HAZARD RATIO AS A FUNCTION OF THE EXPOSURES  ====
     
      fit1 <- coxph(Surv(dager_out, CVD_DOD==1) ~ pspline(amount) + age  +  factor(sex), d1, subset=distress==0)
      fit2 <- coxph(Surv(dager_out, CVD_DOD==1) ~ pspline(amount) + age  +  factor(sex), d1, subset=distress==1)
      fit3 <- coxph(Surv(dager_out, CVD_DOD==1) ~ pspline(amount) + age  +  factor(sex), d1, subset=distress==2)
      termplot(fit1, terms=1, se=TRUE, ylim = c(-3,3))
      termplot(fit2, terms=1, se=TRUE, ylim = c(-3,3))
      termplot(fit3, terms=1, se=TRUE, ylim = c(-3,3))
      
      
      fit1 <- coxph(Surv(dager_out, DOD==1) ~ pspline(amount) + age  +  factor(sex), d1, subset=distress==0)
      fit2 <- coxph(Surv(dager_out, DOD==1) ~ pspline(amount) + age  +  factor(sex), d1, subset=distress==1)
      fit3 <- coxph(Surv(dager_out, DOD==1) ~ pspline(amount) + age  +  factor(sex), d1, subset=distress==2)
      termplot(fit1, terms=1, se=TRUE, ylim = c(-0.5,3))
      termplot(fit2, terms=1, se=TRUE, ylim = c(-0.5,3))
      termplot(fit3, terms=1, se=TRUE, ylim = c(-0.5,3))
      
      fit1 <- coxph(Surv(dager_out, DOD==1) ~ pspline(meanscore) + age  +  factor(sex), d1)
      fit2 <- coxph(Surv(dager_out, CVD_DOD==1) ~ pspline(meanscore) + age  +  factor(sex), d1)
      termplot(fit1, terms=1, se=TRUE, ylim = c(-0.5,1.5))
      termplot(fit2, terms=1, se=TRUE, ylim = c(-0.5,1.5))
      
### ADDITIONAL ANALYSES INVOLVING HDL==== 
      # Current drinkers in total
      fit <- lm(hdl ~ amount + age + sex, d1); summary(fit) ; confint(fit)
      fit <- lm(hdl ~ amount + age + sex, d1, subset=distress==0); summary(fit) ; confint(fit)
      fit <- lm(hdl ~ amount + age + sex, d1, subset=distress==1); summary(fit) ; confint(fit)
      fit <- lm(hdl ~ amount + age + sex, d1, subset=distress==2); summary(fit) ; confint(fit)
      summary(lm(hdl ~ amount + age + sex + factor(distress) + amount*factor(distress), d1))
      
      # Women
      fit <- lm(hdl ~ amount + age, d1, subset=distress==0 & sex==0); summary(fit) ; confint(fit)
      fit <- lm(hdl ~ amount + age, d1, subset=distress==1 & sex==0); summary(fit) ; confint(fit)
      fit <- lm(hdl ~ amount + age, d1, subset=distress==2 & sex==0); summary(fit) ; confint(fit)
      summary(lm(hdl ~ amount + age + factor(distress) + amount*factor(distress), d1, subset=sex==0))
      
      #Men
      fit <- lm(hdl ~ amount + age, d1, subset=distress==0 & sex==1); summary(fit) ; confint(fit)
      fit <- lm(hdl ~ amount + age, d1, subset=distress==1 & sex==1); summary(fit) ; confint(fit)
      fit <- lm(hdl ~ amount + age, d1, subset=distress==2 & sex==1); summary(fit) ; confint(fit)
      summary(lm(hdl ~ amount + age  + factor(distress) + amount*factor(distress), d1, subset=sex==1))
      
      
      # Extensively adjusted as a sensitivity
      fit <- lm(hdl ~ amount + age  + smoke + bmi + pulse, d1, subset=distress==0 & sex==1); summary(fit) ; confint(fit)
      
